# Supplementary material for: Whole genome screen reveals a novel relationship between Wolbachia levels and Drosophila host translation
Source: PLoS Pathog. 2018 Nov 13;14(11):e1007445. doi: 10.1371/journal.ppat.1007445 (PMC6258568; doi:10.1371/journal.ppat.1007445)
Supplement: S1 Table — (XLSX) [file ppat.1007445.s017.xlsx]

## Sheet: Sheet1
S1 Table List of outdated dsRNA amplicons that do not have gene targets
Note: These amplicons were excluded from our analysis
dsRNA amplicon	Gene target
DRSC00004	No gene target
DRSC00007	No gene target
DRSC00017	No gene target
DRSC00030	No gene target
DRSC00040	No gene target
DRSC00056	No gene target
DRSC00059	No gene target
DRSC00089	No gene target
DRSC00092	No gene target
DRSC00094	No gene target
DRSC00095	No gene target
DRSC00124	No gene target
DRSC00127	No gene target
DRSC00134	No gene target
DRSC00148	No gene target
DRSC00159	No gene target
DRSC00191	No gene target
DRSC00215	No gene target
DRSC00218	No gene target
DRSC00219	No gene target
DRSC00221	No gene target
DRSC00303	No gene target
DRSC00344	No gene target
DRSC00379	No gene target
DRSC00380	No gene target
DRSC00406	No gene target
DRSC00431	No gene target
DRSC00468	No gene target
DRSC00519	No gene target
DRSC00536	No gene target
DRSC00851	No gene target
DRSC00863	No gene target
DRSC00928	No gene target
DRSC00929	No gene target
DRSC00969	No gene target
DRSC01039	No gene target
DRSC01061	No gene target
DRSC01064	No gene target
DRSC01087	No gene target
DRSC01090	No gene target
DRSC01092	No gene target
DRSC01110	No gene target
DRSC01140	No gene target
DRSC01141	No gene target
DRSC01160	No gene target
DRSC01183	No gene target
DRSC01195	No gene target
DRSC01197	No gene target
DRSC01209	No gene target
DRSC01240	No gene target
DRSC01244	No gene target
DRSC01256	No gene target
DRSC01270	No gene target
DRSC01274	No gene target
DRSC01277	No gene target
DRSC01294	No gene target
DRSC01297	No gene target
DRSC01339	No gene target
DRSC01344	No gene target
DRSC01352	No gene target
DRSC01357	No gene target
DRSC01369	No gene target
DRSC01379	No gene target
DRSC01385	No gene target
DRSC01390	No gene target
DRSC01448	No gene target
DRSC01457	No gene target
DRSC01463	No gene target
DRSC01465	No gene target
DRSC01470	No gene target
DRSC01471	No gene target
DRSC01472	No gene target
DRSC01473	No gene target
DRSC01513	No gene target
DRSC01544	No gene target
DRSC01566	No gene target
DRSC01584	No gene target
DRSC01592	No gene target
DRSC01600	No gene target
DRSC01604	No gene target
DRSC01629	No gene target
DRSC01635	No gene target
DRSC01643	No gene target
DRSC01668	No gene target
DRSC01670	No gene target
DRSC01672	No gene target
DRSC01673	No gene target
DRSC01684	No gene target
DRSC01687	No gene target
DRSC01696	No gene target
DRSC01705	No gene target
DRSC01729	No gene target
DRSC01730	No gene target
DRSC01736	No gene target
DRSC01762	No gene target
DRSC01806	No gene target
DRSC01812	No gene target
DRSC01815	No gene target
DRSC01832	No gene target
DRSC01931	No gene target
DRSC02288	No gene target
DRSC02312	No gene target
DRSC02317	No gene target
DRSC02388	No gene target
DRSC02390	No gene target
DRSC02398	No gene target
DRSC02439	No gene target
DRSC02457	No gene target
DRSC02484	No gene target
DRSC02485	No gene target
DRSC02488	No gene target
DRSC02500	No gene target
DRSC02612	No gene target
DRSC02633	No gene target
DRSC02675	No gene target
DRSC02693	No gene target
DRSC02705	No gene target
DRSC02739	No gene target
DRSC02945	No gene target
DRSC03104	No gene target
DRSC03457	No gene target
DRSC03689	No gene target
DRSC03703	No gene target
DRSC03716	No gene target
DRSC03728	No gene target
DRSC03746	No gene target
DRSC03751	No gene target
DRSC03776	No gene target
DRSC03779	No gene target
DRSC03783	No gene target
DRSC03788	No gene target
DRSC03796	No gene target
DRSC03800	No gene target
DRSC03820	No gene target
DRSC03821	No gene target
DRSC03822	No gene target
DRSC03825	No gene target
DRSC03839	No gene target
DRSC03867	No gene target
DRSC03868	No gene target
DRSC03874	No gene target
DRSC03920	No gene target
DRSC03936	No gene target
DRSC03940	No gene target
DRSC03959	No gene target
DRSC03961	No gene target
DRSC03963	No gene target
DRSC03965	No gene target
DRSC03966	No gene target
DRSC03967	No gene target
DRSC03970	No gene target
DRSC03972	No gene target
DRSC03985	No gene target
DRSC03998	No gene target
DRSC04027	No gene target
DRSC04031	No gene target
DRSC04184	No gene target
DRSC04190	No gene target
DRSC04272	No gene target
DRSC04290	No gene target
DRSC04726	No gene target
DRSC04731	No gene target
DRSC04733	No gene target
DRSC04737	No gene target
DRSC04758	No gene target
DRSC04765	No gene target
DRSC04791	No gene target
DRSC04817	No gene target
DRSC04839	No gene target
DRSC04844	No gene target
DRSC04847	No gene target
DRSC04859	No gene target
DRSC04872	No gene target
DRSC04874	No gene target
DRSC04876	No gene target
DRSC04878	No gene target
DRSC04879	No gene target
DRSC04880	No gene target
DRSC04887	No gene target
DRSC04890	No gene target
DRSC04937	No gene target
DRSC04950	No gene target
DRSC04968	No gene target
DRSC05041	No gene target
DRSC05046	No gene target
DRSC05095	No gene target
DRSC05102	No gene target
DRSC05116	No gene target
DRSC05122	No gene target
DRSC05127	No gene target
DRSC05142	No gene target
DRSC05170	No gene target
DRSC05172	No gene target
DRSC05188	No gene target
DRSC05212	No gene target
DRSC05240	No gene target
DRSC05249	No gene target
DRSC05288	No gene target
DRSC05291	No gene target
DRSC05292	No gene target
DRSC05298	No gene target
DRSC05307	No gene target
DRSC05308	No gene target
DRSC05314	No gene target
DRSC05319	No gene target
DRSC05335	No gene target
DRSC05348	No gene target
DRSC05350	No gene target
DRSC05359	No gene target
DRSC05383	No gene target
DRSC05399	No gene target
DRSC05424	No gene target
DRSC05425	No gene target
DRSC05458	No gene target
DRSC05470	No gene target
DRSC05473	No gene target
DRSC05493	No gene target
DRSC05500	No gene target
DRSC05541	No gene target
DRSC05557	No gene target
DRSC05581	No gene target
DRSC05584	No gene target
DRSC05595	No gene target
DRSC05596	No gene target
DRSC05619	No gene target
DRSC05632	No gene target
DRSC05646	No gene target
DRSC05702	No gene target
DRSC05710	No gene target
DRSC05725	No gene target
DRSC05730	No gene target
DRSC05733	No gene target
DRSC05808	No gene target
DRSC05839	No gene target
DRSC05844	No gene target
DRSC05847	No gene target
DRSC05871	No gene target
DRSC05886	No gene target
DRSC05887	No gene target
DRSC06091	No gene target
DRSC06176	No gene target
DRSC06251	No gene target
DRSC06306	No gene target
DRSC06411	No gene target
DRSC06458	No gene target
DRSC06535	No gene target
DRSC06639	No gene target
DRSC06655	No gene target
DRSC06667	No gene target
DRSC06727	No gene target
DRSC06747	No gene target
DRSC07170	No gene target
DRSC07723	No gene target
DRSC07746	No gene target
DRSC07748	No gene target
DRSC07750	No gene target
DRSC07776	No gene target
DRSC07784	No gene target
DRSC07791	No gene target
DRSC07805	No gene target
DRSC07811	No gene target
DRSC07824	No gene target
DRSC07831	No gene target
DRSC07836	No gene target
DRSC07837	No gene target
DRSC07846	No gene target
DRSC07849	No gene target
DRSC07854	No gene target
DRSC07903	No gene target
DRSC07907	No gene target
DRSC07910	No gene target
DRSC07913	No gene target
DRSC07936	No gene target
DRSC07940	No gene target
DRSC07943	No gene target
DRSC07944	No gene target
DRSC07946	No gene target
DRSC07970	No gene target
DRSC07973	No gene target
DRSC08002	No gene target
DRSC08020	No gene target
DRSC08038	No gene target
DRSC08039	No gene target
DRSC08068	No gene target
DRSC08075	No gene target
DRSC08086	No gene target
DRSC08106	No gene target
DRSC08111	No gene target
DRSC08114	No gene target
DRSC08126	No gene target
DRSC08369	No gene target
DRSC08384	No gene target
DRSC08401	No gene target
DRSC08412	No gene target
DRSC08619	No gene target
DRSC08708	No gene target
DRSC08747	No gene target
DRSC08772	No gene target
DRSC08773	No gene target
DRSC08779	No gene target
DRSC08782	No gene target
DRSC08816	No gene target
DRSC08818	No gene target
DRSC08836	No gene target
DRSC08851	No gene target
DRSC08855	No gene target
DRSC08874	No gene target
DRSC08875	No gene target
DRSC08880	No gene target
DRSC08887	No gene target
DRSC08892	No gene target
DRSC08940	No gene target
DRSC08944	No gene target
DRSC08965	No gene target
DRSC08973	No gene target
DRSC08987	No gene target
DRSC09007	No gene target
DRSC09028	No gene target
DRSC09029	No gene target
DRSC09038	No gene target
DRSC09044	No gene target
DRSC09056	No gene target
DRSC09065	No gene target
DRSC09073	No gene target
DRSC09076	No gene target
DRSC09078	No gene target
DRSC09081	No gene target
DRSC09090	No gene target
DRSC09091	No gene target
DRSC09096	No gene target
DRSC09114	No gene target
DRSC09122	No gene target
DRSC09136	No gene target
DRSC09141	No gene target
DRSC09158	No gene target
DRSC09173	No gene target
DRSC09176	No gene target
DRSC09188	No gene target
DRSC09189	No gene target
DRSC09199	No gene target
DRSC09207	No gene target
DRSC09211	No gene target
DRSC09215	No gene target
DRSC09235	No gene target
DRSC09239	No gene target
DRSC09285	No gene target
DRSC09287	No gene target
DRSC09294	No gene target
DRSC09312	No gene target
DRSC09353	No gene target
DRSC09366	No gene target
DRSC09385	No gene target
DRSC09429	No gene target
DRSC09430	No gene target
DRSC09448	No gene target
DRSC09450	No gene target
DRSC09455	No gene target
DRSC09477	No gene target
DRSC09487	No gene target
DRSC09490	No gene target
DRSC09520	No gene target
DRSC09535	No gene target
DRSC09557	No gene target
DRSC09591	No gene target
DRSC09599	No gene target
DRSC09601	No gene target
DRSC09619	No gene target
DRSC09625	No gene target
DRSC09766	No gene target
DRSC09776	No gene target
DRSC09898	No gene target
DRSC09997	No gene target
DRSC10059	No gene target
DRSC10148	No gene target
DRSC10305	No gene target
DRSC10316	No gene target
DRSC10491	No gene target
DRSC10571	No gene target
DRSC10611	No gene target
DRSC10661	No gene target
DRSC10745	No gene target
DRSC10869	No gene target
DRSC11424	No gene target
DRSC11427	No gene target
DRSC11435	No gene target
DRSC11440	No gene target
DRSC11447	No gene target
DRSC11455	No gene target
DRSC11473	No gene target
DRSC11495	No gene target
DRSC11520	No gene target
DRSC11525	No gene target
DRSC11530	No gene target
DRSC11531	No gene target
DRSC11534	No gene target
DRSC11589	No gene target
DRSC11673	No gene target
DRSC11720	No gene target
DRSC11735	No gene target
DRSC11736	No gene target
DRSC11738	No gene target
DRSC11784	No gene target
DRSC11855	No gene target
DRSC11905	No gene target
DRSC11906	No gene target
DRSC11915	No gene target
DRSC11916	No gene target
DRSC11937	No gene target
DRSC11943	No gene target
DRSC11963	No gene target
DRSC11965	No gene target
DRSC11966	No gene target
DRSC11969	No gene target
DRSC11971	No gene target
DRSC11975	No gene target
DRSC11977	No gene target
DRSC11979	No gene target
DRSC11982	No gene target
DRSC12000	No gene target
DRSC12033	No gene target
DRSC12034	No gene target
DRSC12043	No gene target
DRSC12045	No gene target
DRSC12066	No gene target
DRSC12090	No gene target
DRSC12098	No gene target
DRSC12110	No gene target
DRSC12213	No gene target
DRSC12259	No gene target
DRSC12272	No gene target
DRSC12342	No gene target
DRSC12396	No gene target
DRSC12403	No gene target
DRSC12411	No gene target
DRSC12419	No gene target
DRSC12445	No gene target
DRSC12471	No gene target
DRSC12478	No gene target
DRSC12486	No gene target
DRSC12494	No gene target
DRSC12512	No gene target
DRSC12545	No gene target
DRSC12564	No gene target
DRSC12640	No gene target
DRSC12641	No gene target
DRSC12663	No gene target
DRSC12664	No gene target
DRSC12673	No gene target
DRSC12719	No gene target
DRSC12725	No gene target
DRSC12737	No gene target
DRSC12754	No gene target
DRSC12783	No gene target
DRSC12785	No gene target
DRSC12794	No gene target
DRSC12796	No gene target
DRSC12827	No gene target
DRSC12829	No gene target
DRSC12833	No gene target
DRSC12835	No gene target
DRSC12853	No gene target
DRSC12860	No gene target
DRSC12884	No gene target
DRSC12919	No gene target
DRSC12922	No gene target
DRSC12924	No gene target
DRSC12928	No gene target
DRSC12929	No gene target
DRSC12950	No gene target
DRSC12962	No gene target
DRSC12966	No gene target
DRSC12973	No gene target
DRSC12976	No gene target
DRSC12989	No gene target
DRSC13006	No gene target
DRSC13025	No gene target
DRSC13030	No gene target
DRSC13047	No gene target
DRSC13079	No gene target
DRSC13087	No gene target
DRSC13090	No gene target
DRSC13114	No gene target
DRSC13115	No gene target
DRSC13121	No gene target
DRSC13134	No gene target
DRSC13136	No gene target
DRSC13139	No gene target
DRSC13146	No gene target
DRSC13153	No gene target
DRSC13163	No gene target
DRSC13186	No gene target
DRSC13205	No gene target
DRSC13206	No gene target
DRSC13217	No gene target
DRSC13268	No gene target
DRSC13275	No gene target
DRSC13277	No gene target
DRSC13282	No gene target
DRSC13299	No gene target
DRSC13329	No gene target
DRSC13330	No gene target
DRSC13331	No gene target
DRSC13340	No gene target
DRSC13356	No gene target
DRSC13385	No gene target
DRSC13397	No gene target
DRSC13398	No gene target
DRSC13400	No gene target
DRSC13407	No gene target
DRSC13409	No gene target
DRSC13410	No gene target
DRSC13413	No gene target
DRSC13445	No gene target
DRSC13489	No gene target
DRSC13494	No gene target
DRSC13516	No gene target
DRSC13517	No gene target
DRSC13530	No gene target
DRSC13587	No gene target
DRSC13589	No gene target
DRSC13619	No gene target
DRSC13623	No gene target
DRSC13667	No gene target
DRSC13673	No gene target
DRSC13686	No gene target
DRSC13696	No gene target
DRSC13706	No gene target
DRSC13746	No gene target
DRSC13765	No gene target
DRSC13785	No gene target
DRSC13796	No gene target
DRSC13799	No gene target
DRSC13827	No gene target
DRSC13842	No gene target
DRSC13852	No gene target
DRSC13869	No gene target
DRSC13871	No gene target
DRSC13909	No gene target
DRSC13919	No gene target
DRSC13931	No gene target
DRSC13947	No gene target
DRSC13957	No gene target
DRSC13969	No gene target
DRSC13982	No gene target
DRSC13985	No gene target
DRSC13999	No gene target
DRSC14037	No gene target
DRSC14042	No gene target
DRSC14057	No gene target
DRSC14081	No gene target
DRSC14233	No gene target
DRSC14438	No gene target
DRSC14511	No gene target
DRSC14513	No gene target
DRSC14522	No gene target
DRSC14530	No gene target
DRSC14535	No gene target
DRSC14562	No gene target
DRSC14592	No gene target
DRSC14652	No gene target
DRSC14669	No gene target
DRSC14675	No gene target
DRSC14678	No gene target
DRSC14726	No gene target
DRSC14758	No gene target
DRSC14765	No gene target
DRSC14815	No gene target
DRSC14823	No gene target
DRSC14825	No gene target
DRSC14848	No gene target
DRSC14872	No gene target
DRSC14921	No gene target
DRSC15078	No gene target
DRSC15195	No gene target
DRSC15250	No gene target
DRSC15390	No gene target
DRSC15836	No gene target
DRSC16943	No gene target
DRSC17132	No gene target
DRSC17139	No gene target
DRSC17255	No gene target
DRSC17290	No gene target
DRSC17298	No gene target
DRSC17303	No gene target
DRSC17305	No gene target
DRSC17306	No gene target
DRSC17324	No gene target
DRSC17343	No gene target
DRSC17357	No gene target
DRSC17359	No gene target
DRSC17363	No gene target
DRSC17381	No gene target
DRSC17391	No gene target
DRSC17411	No gene target
DRSC17432	No gene target
DRSC17434	No gene target
DRSC17435	No gene target
DRSC17441	No gene target
DRSC17450	No gene target
DRSC17466	No gene target
DRSC17473	No gene target
DRSC17487	No gene target
DRSC17489	No gene target
DRSC17498	No gene target
DRSC17499	No gene target
DRSC17500	No gene target
DRSC17505	No gene target
DRSC17531	No gene target
DRSC17546	No gene target
DRSC17554	No gene target
DRSC17571	No gene target
DRSC17587	No gene target
DRSC17595	No gene target
DRSC17600	No gene target
DRSC17609	No gene target
DRSC17636	No gene target
DRSC17637	No gene target
DRSC17659	No gene target
DRSC17660	No gene target
DRSC17708	No gene target
DRSC17711	No gene target
DRSC17757	No gene target
DRSC17795	No gene target
DRSC17834	No gene target
DRSC17870	No gene target
DRSC17876	No gene target
DRSC17878	No gene target
DRSC17903	No gene target
DRSC17950	No gene target
DRSC17951	No gene target
DRSC17960	No gene target
DRSC18144	No gene target
DRSC18169	No gene target
DRSC18182	No gene target
DRSC18268	No gene target
DRSC18273	No gene target
DRSC18321	No gene target
DRSC18330	No gene target
DRSC18358	No gene target
DRSC18474	No gene target
DRSC18867	No gene target
DRSC18870	No gene target
DRSC18871	No gene target
DRSC18889	No gene target
DRSC18898	No gene target
DRSC18907	No gene target
DRSC18921	No gene target
DRSC18928	No gene target
DRSC18948	No gene target
DRSC18992	No gene target
DRSC19015	No gene target
DRSC19024	No gene target
DRSC19032	No gene target
DRSC19035	No gene target
DRSC19048	No gene target
DRSC19075	No gene target
DRSC19078	No gene target
DRSC19080	No gene target
DRSC19105	No gene target
DRSC19120	No gene target
DRSC19125	No gene target
DRSC19156	No gene target
DRSC19190	No gene target
DRSC19222	No gene target
DRSC19232	No gene target
DRSC19238	No gene target
DRSC19245	No gene target
DRSC19247	No gene target
DRSC19255	No gene target
DRSC19269	No gene target
DRSC19270	No gene target
DRSC19316	No gene target
DRSC19321	No gene target
DRSC19400	No gene target
DRSC19434	No gene target
DRSC19476	No gene target
DRSC19611	No gene target
DRSC19621	No gene target
DRSC19628	No gene target
DRSC19631	No gene target
DRSC19632	No gene target
DRSC19634	No gene target
DRSC19664	No gene target
DRSC19689	No gene target
DRSC19720	No gene target
DRSC19728	No gene target
DRSC19738	No gene target
DRSC19760	No gene target
DRSC19852	No gene target
DRSC20287	No gene target
DRSC20418	No gene target
DRSC20429	No gene target
DRSC20430	No gene target
DRSC20432	No gene target
DRSC20433	No gene target
DRSC20435	No gene target
DRSC20456	No gene target
DRSC20474	No gene target
DRSC20477	No gene target
DRSC20478	No gene target
DRSC20484	No gene target
DRSC20502	No gene target
DRSC20503	No gene target
DRSC20533	No gene target
DRSC20601	No gene target
DRSC20605	No gene target
DRSC20612	No gene target
DRSC20702	No gene target
DRSC20703	No gene target
DRSC20708	No gene target
DRSC20737	No gene target
DRSC20740	No gene target
DRSC20776	No gene target
DRSC20795	No gene target
DRSC20797	No gene target
DRSC20802	No gene target
DRSC20834	No gene target
DRSC20842	No gene target
DRSC20852	No gene target
DRSC20856	No gene target
DRSC20863	No gene target
DRSC20865	No gene target
DRSC20917	No gene target
DRSC20919	No gene target
DRSC20926	No gene target
DRSC20936	No gene target
DRSC20937	No gene target
DRSC20939	No gene target
DRSC20940	No gene target
DRSC20970	No gene target
DRSC20971	No gene target
DRSC20979	No gene target
DRSC20995	No gene target
DRSC21013	No gene target
DRSC21033	No gene target
DRSC21034	No gene target
DRSC21035	No gene target
DRSC21039	No gene target
DRSC21040	No gene target
DRSC21042	No gene target
DRSC21043	No gene target
DRSC21044	No gene target
DRSC21045	No gene target
DRSC21046	No gene target
DRSC21047	No gene target
DRSC21048	No gene target
DRSC21058	No gene target
DRSC21059	No gene target
DRSC21060	No gene target
DRSC21061	No gene target
DRSC21062	No gene target
DRSC21067	No gene target
DRSC21069	No gene target
DRSC21070	No gene target
DRSC21072	No gene target
DRSC21073	No gene target
DRSC21074	No gene target
DRSC21075	No gene target
DRSC21076	No gene target
DRSC21080	No gene target
DRSC21081	No gene target
DRSC21082	No gene target
DRSC21083	No gene target
DRSC21084	No gene target
DRSC21085	No gene target
DRSC21086	No gene target
DRSC21087	No gene target
DRSC21088	No gene target
DRSC21089	No gene target
DRSC21093	No gene target
DRSC21095	No gene target
DRSC21096	No gene target
DRSC21097	No gene target
DRSC21098	No gene target
DRSC21100	No gene target
DRSC21101	No gene target
DRSC21104	No gene target
DRSC21106	No gene target
DRSC21107	No gene target
DRSC21108	No gene target
DRSC21110	No gene target
DRSC21111	No gene target
DRSC21114	No gene target
DRSC21115	No gene target
DRSC21117	No gene target
DRSC21118	No gene target
DRSC21119	No gene target
DRSC21120	No gene target
DRSC21121	No gene target
DRSC21122	No gene target
DRSC21123	No gene target
DRSC21124	No gene target
DRSC21125	No gene target
DRSC21127	No gene target
DRSC21128	No gene target
DRSC21129	No gene target
DRSC21130	No gene target
DRSC21131	No gene target
DRSC21132	No gene target
DRSC21133	No gene target
DRSC21137	No gene target
DRSC21139	No gene target
DRSC21140	No gene target
DRSC21141	No gene target
DRSC21142	No gene target
DRSC21145	No gene target
DRSC21147	No gene target
DRSC21150	No gene target
DRSC21151	No gene target
DRSC21157	No gene target
DRSC21158	No gene target
DRSC21159	No gene target
DRSC21162	No gene target
DRSC21163	No gene target
DRSC21164	No gene target
DRSC21165	No gene target
DRSC21167	No gene target
DRSC21168	No gene target
DRSC21169	No gene target
DRSC21170	No gene target
DRSC21172	No gene target
DRSC21174	No gene target
DRSC21175	No gene target
DRSC21176	No gene target
DRSC21177	No gene target
DRSC21178	No gene target
DRSC21180	No gene target
DRSC21181	No gene target
DRSC21184	No gene target
DRSC21185	No gene target
DRSC21186	No gene target
DRSC21187	No gene target
DRSC21188	No gene target
DRSC21189	No gene target
DRSC21190	No gene target
DRSC21191	No gene target
DRSC21192	No gene target
DRSC21193	No gene target
DRSC21194	No gene target
DRSC21195	No gene target
DRSC21196	No gene target
DRSC21197	No gene target
DRSC21198	No gene target
DRSC21199	No gene target
DRSC21200	No gene target
DRSC21202	No gene target
DRSC21203	No gene target
DRSC21204	No gene target
DRSC21205	No gene target
DRSC21206	No gene target
DRSC21208	No gene target
DRSC21209	No gene target
DRSC21210	No gene target
DRSC21211	No gene target
DRSC21212	No gene target
DRSC21213	No gene target
DRSC21214	No gene target
DRSC21220	No gene target
DRSC21221	No gene target
DRSC21222	No gene target
DRSC21223	No gene target
DRSC21224	No gene target
DRSC21225	No gene target
DRSC21226	No gene target
DRSC21230	No gene target
DRSC21231	No gene target
DRSC21234	No gene target
DRSC21235	No gene target
DRSC21237	No gene target
DRSC21239	No gene target
DRSC21244	No gene target
DRSC21250	No gene target
DRSC21271	No gene target
DRSC21282	No gene target
DRSC21287	No gene target
DRSC21292	No gene target
DRSC21300	No gene target
DRSC21301	No gene target
DRSC21302	No gene target
DRSC21303	No gene target
DRSC21304	No gene target
DRSC21305	No gene target
DRSC21315	No gene target
DRSC21332	No gene target
DRSC21356	No gene target
DRSC21365	No gene target
DRSC21395	No gene target
DRSC21402	No gene target
DRSC21413	No gene target
DRSC21418	No gene target
DRSC21422	No gene target
DRSC21436	No gene target
DRSC21449	No gene target
DRSC21479	No gene target
DRSC21496	No gene target
DRSC21501	No gene target
DRSC21502	No gene target
DRSC21510	No gene target
DRSC21522	No gene target
DRSC21529	No gene target
DRSC21552	No gene target
DRSC21571	No gene target
DRSC21585	No gene target
DRSC21611	No gene target
DRSC21617	No gene target
DRSC21634	No gene target
DRSC21660	No gene target
DRSC21686	No gene target
DRSC21706	No gene target
DRSC21727	No gene target
DRSC21728	No gene target
DRSC21746	No gene target
DRSC21767	No gene target
DRSC21771	No gene target
DRSC21810	No gene target
DRSC21812	No gene target
DRSC21819	No gene target
DRSC21849	No gene target
DRSC21860	No gene target
DRSC21891	No gene target
DRSC21897	No gene target
DRSC21900	No gene target
DRSC21905	No gene target
DRSC21925	No gene target
DRSC21928	No gene target
DRSC21936	No gene target
DRSC21947	No gene target
DRSC21955	No gene target
DRSC21962	No gene target
DRSC21978	No gene target
DRSC22027	No gene target
DRSC22029	No gene target
DRSC22030	No gene target
DRSC22070	No gene target
DRSC22089	No gene target
DRSC22091	No gene target
DRSC22095	No gene target
DRSC22124	No gene target
DRSC22190	No gene target
DRSC22191	No gene target
DRSC22201	No gene target
DRSC22204	No gene target
DRSC22216	No gene target
DRSC22225	No gene target
DRSC22227	No gene target
DRSC22244	No gene target
DRSC22251	No gene target
DRSC22253	No gene target
DRSC22281	No gene target
DRSC22286	No gene target
DRSC22287	No gene target
DRSC22303	No gene target
DRSC22304	No gene target
DRSC22307	No gene target
DRSC22314	No gene target
DRSC22317	No gene target
DRSC22339	No gene target
DRSC22389	No gene target
DRSC22395	No gene target
DRSC22398	No gene target
DRSC22399	No gene target
DRSC22401	No gene target
DRSC22417	No gene target
DRSC22428	No gene target
DRSC22435	No gene target
DRSC22453	No gene target
DRSC22462	No gene target
DRSC22466	No gene target
DRSC22468	No gene target
DRSC22478	No gene target
DRSC22499	No gene target
DRSC22543	No gene target
DRSC22548	No gene target
DRSC22549	No gene target
DRSC22566	No gene target
DRSC22579	No gene target
DRSC22581	No gene target
DRSC22586	No gene target
DRSC22596	No gene target
DRSC22597	No gene target
DRSC22616	No gene target
DRSC22634	No gene target
DRSC22642	No gene target
DRSC22644	No gene target
DRSC22681	No gene target
DRSC22703	No gene target
DRSC22723	No gene target
DRSC22745	No gene target
DRSC22761	No gene target
DRSC22765	No gene target
DRSC22774	No gene target
DRSC22780	No gene target
DRSC22795	No gene target
DRSC22889	No gene target
DRSC22955	No gene target
DRSC22960	No gene target
DRSC22982	No gene target
DRSC23029	No gene target
DRSC23071	No gene target
DRSC23083	No gene target
DRSC23085	No gene target
DRSC23101	No gene target
DRSC23132	No gene target
DRSC23182	No gene target
DRSC23184	No gene target
DRSC23190	No gene target
DRSC23228	No gene target
DRSC23256	No gene target
DRSC23260	No gene target
DRSC23268	No gene target
DRSC23354	No gene target
DRSC23464	No gene target
DRSC23522	No gene target
DRSC23654	No gene target
DRSC23718	No gene target
DRSC23729	No gene target
DRSC23821	No gene target
DRSC23848	No gene target
DRSC23860	No gene target
DRSC23875	No gene target
DRSC23888	No gene target
DRSC23940	No gene target
DRSC23960	No gene target
DRSC24132	No gene target
DRSC24317	No gene target
DRSC24568	No gene target
DRSC24800	No gene target
DRSC24975	No gene target
DRSC24996	No gene target
DRSC25014	No gene target
DRSC25058	No gene target
DRSC25098	No gene target
DRSC25116	No gene target
DRSC25117	No gene target
DRSC25121	No gene target
DRSC25147	No gene target
DRSC25158	No gene target
DRSC25168	No gene target
DRSC25169	No gene target
DRSC25183	No gene target
DRSC25222	No gene target
DRSC25226	No gene target
DRSC25272	No gene target
DRSC25274	No gene target
DRSC25283	No gene target
DRSC25284	No gene target
DRSC25297	No gene target
DRSC25305	No gene target
DRSC25373	No gene target
DRSC25410	No gene target
DRSC25437	No gene target
DRSC25524	No gene target
DRSC25685	No gene target
DRSC25761	No gene target
DRSC25840	No gene target
DRSC25844	No gene target
DRSC25857	No gene target
DRSC25875	No gene target
DRSC25895	No gene target
DRSC25901	No gene target
DRSC25945	No gene target
DRSC25966	No gene target
DRSC26002	No gene target
DRSC26008	No gene target
DRSC26010	No gene target
DRSC26029	No gene target
DRSC26035	No gene target
DRSC26065	No gene target
DRSC26073	No gene target
DRSC26074	No gene target
DRSC26075	No gene target
DRSC26077	No gene target
DRSC26082	No gene target
DRSC26086	No gene target
DRSC26095	No gene target
DRSC26125	No gene target
DRSC26146	No gene target
DRSC26148	No gene target
DRSC26190	No gene target
DRSC26231	No gene target
DRSC26240	No gene target
DRSC26267	No gene target
DRSC26272	No gene target
DRSC26275	No gene target
DRSC26286	No gene target
DRSC26297	No gene target
DRSC26298	No gene target
DRSC26323	No gene target
DRSC26335	No gene target
DRSC26378	No gene target
DRSC26418	No gene target
DRSC26420	No gene target
DRSC26492	No gene target
DRSC26500	No gene target
DRSC26531	No gene target
DRSC26537	No gene target
DRSC26540	No gene target
DRSC26553	No gene target
DRSC26587	No gene target
DRSC26625	No gene target
DRSC26641	No gene target
DRSC26668	No gene target
DRSC26670	No gene target
DRSC26710	No gene target
DRSC26713	No gene target
DRSC26719	No gene target
DRSC26728	No gene target
DRSC26751	No gene target
DRSC26753	No gene target
DRSC26801	No gene target
DRSC26802	No gene target
DRSC26807	No gene target
DRSC26827	No gene target
DRSC26833	No gene target
DRSC26846	No gene target
DRSC26848	No gene target
DRSC26859	No gene target
DRSC26866	No gene target
DRSC26874	No gene target
DRSC26896	No gene target
DRSC26950	No gene target
DRSC26966	No gene target
DRSC26972	No gene target
DRSC26981	No gene target
DRSC27004	No gene target
DRSC27024	No gene target
DRSC27037	No gene target
DRSC27084	No gene target
DRSC27102	No gene target
DRSC27124	No gene target
DRSC27127	No gene target
DRSC27130	No gene target
DRSC27214	No gene target
DRSC27216	No gene target
DRSC27218	No gene target
DRSC27233	No gene target
DRSC27239	No gene target
DRSC27245	No gene target
DRSC27323	No gene target
DRSC27325	No gene target
DRSC27340	No gene target
DRSC27349	No gene target
DRSC27359	No gene target
DRSC27371	No gene target
DRSC27387	No gene target
DRSC27392	No gene target
DRSC27394	No gene target
DRSC27401	No gene target
DRSC27435	No gene target
DRSC27457	No gene target
DRSC27466	No gene target
DRSC27516	No gene target
DRSC27537	No gene target
DRSC27553	No gene target
DRSC27566	No gene target
DRSC27572	No gene target
DRSC27576	No gene target
DRSC27578	No gene target
DRSC27591	No gene target
DRSC27598	No gene target
DRSC27611	No gene target
DRSC27619	No gene target
DRSC27655	No gene target
DRSC27671	No gene target
DRSC27693	No gene target
DRSC27722	No gene target
DRSC27725	No gene target
DRSC27730	No gene target
DRSC27745	No gene target
DRSC27749	No gene target
DRSC27763	No gene target
DRSC27777	No gene target
DRSC27822	No gene target
DRSC27855	No gene target
DRSC27873	No gene target
DRSC27878	No gene target
DRSC27892	No gene target
DRSC27925	No gene target
DRSC27938	No gene target
DRSC28016	No gene target
DRSC28037	No gene target
DRSC28044	No gene target
DRSC28061	No gene target
DRSC28103	No gene target
DRSC28109	No gene target
DRSC28114	No gene target
DRSC28118	No gene target
DRSC28123	No gene target
DRSC28129	No gene target
DRSC28132	No gene target
DRSC28150	No gene target
DRSC28155	No gene target
DRSC28182	No gene target
DRSC28185	No gene target
DRSC28235	No gene target
DRSC28261	No gene target
DRSC28278	No gene target
DRSC28285	No gene target
DRSC28301	No gene target
DRSC28321	No gene target
DRSC28333	No gene target
DRSC28446	No gene target
DRSC28452	No gene target
DRSC28461	No gene target
DRSC28471	No gene target
DRSC28487	No gene target
DRSC28488	No gene target
DRSC28516	No gene target
DRSC28540	No gene target
DRSC28541	No gene target
DRSC28561	No gene target
DRSC28572	No gene target
DRSC28587	No gene target
DRSC28622	No gene target
DRSC28650	No gene target
DRSC28672	No gene target
DRSC28686	No gene target
DRSC28693	No gene target
DRSC28717	No gene target
DRSC28769	No gene target
DRSC28788	No gene target
DRSC28825	No gene target
DRSC28862	No gene target
DRSC28873	No gene target
DRSC28884	No gene target
DRSC28902	No gene target
DRSC28918	No gene target
DRSC28923	No gene target
DRSC28949	No gene target
DRSC28951	No gene target
DRSC28953	No gene target
DRSC28974	No gene target
DRSC28993	No gene target
DRSC28994	No gene target
DRSC28995	No gene target
DRSC29002	No gene target
DRSC29004	No gene target
DRSC29010	No gene target
DRSC29020	No gene target
DRSC29044	No gene target
DRSC29093	No gene target
DRSC29110	No gene target
DRSC29112	No gene target
DRSC29163	No gene target
DRSC29168	No gene target
DRSC29172	No gene target
DRSC29183	No gene target
DRSC29199	No gene target
DRSC29217	No gene target
DRSC29223	No gene target
DRSC29226	No gene target
DRSC29277	No gene target
DRSC29303	No gene target
DRSC29333	No gene target
DRSC29347	No gene target
DRSC29349	No gene target
DRSC29372	No gene target
DRSC29375	No gene target
DRSC29402	No gene target
DRSC29410	No gene target
DRSC29420	No gene target
DRSC29432	No gene target
DRSC29456	No gene target
DRSC29489	No gene target
DRSC29501	No gene target
DRSC29535	No gene target
DRSC29579	No gene target
DRSC29675	No gene target
DRSC29732	No gene target
DRSC29754	No gene target
DRSC29764	No gene target
DRSC29769	No gene target
DRSC29789	No gene target
DRSC29795	No gene target
DRSC29805	No gene target
DRSC29811	No gene target
DRSC29815	No gene target
DRSC29846	No gene target
DRSC29866	No gene target
DRSC29917	No gene target
DRSC29924	No gene target
DRSC29940	No gene target
DRSC29944	No gene target
DRSC29951	No gene target
DRSC29955	No gene target
DRSC29970	No gene target
DRSC30009	No gene target
DRSC30040	No gene target
DRSC30056	No gene target
DRSC30058	No gene target
DRSC30066	No gene target
DRSC30082	No gene target
DRSC30110	No gene target
DRSC30112	No gene target
DRSC36516	No gene target
DRSC36517	No gene target
DRSC36520	No gene target
DRSC36521	No gene target
DRSC36522	No gene target
DRSC36523	No gene target
DRSC36527	No gene target
DRSC36528	No gene target
DRSC36538	No gene target
DRSC36539	No gene target
DRSC36540	No gene target
DRSC36541	No gene target
DRSC36542	No gene target
DRSC36543	No gene target
DRSC36544	No gene target
DRSC36545	No gene target
DRSC36553	No gene target
DRSC36554	No gene target
DRSC36555	No gene target
DRSC36564	No gene target
DRSC36569	No gene target
DRSC36570	No gene target
DRSC36573	No gene target
DRSC36574	No gene target
DRSC36575	No gene target
DRSC36576	No gene target
DRSC36577	No gene target
DRSC36578	No gene target
DRSC36579	No gene target
DRSC36580	No gene target
DRSC37734	No gene target
DRSC37738	No gene target
DRSC37740	No gene target
DRSC37742	No gene target
DRSC37745	No gene target
DRSC37752	No gene target
DRSC37755	No gene target
DRSC37761	No gene target
DRSC37766	No gene target
DRSC37767	No gene target
DRSC37768	No gene target
DRSC37769	No gene target
DRSC37770	No gene target
DRSC37771	No gene target
DRSC37772	No gene target
DRSC37776	No gene target
DRSC37777	No gene target
DRSC37781	No gene target
DRSC37797	No gene target
DRSC37798	No gene target
DRSC37801	No gene target
DRSC37814	No gene target
DRSC37824	No gene target
DRSC37830	No gene target
DRSC37836	No gene target
DRSC37846	No gene target
DRSC37847	No gene target
DRSC37854	No gene target
DRSC37867	No gene target
DRSC37875	No gene target
DRSC37879	No gene target
DRSC37880	No gene target
DRSC37881	No gene target
DRSC37883	No gene target
DRSC37884	No gene target
DRSC37886	No gene target
DRSC37887	No gene target
DRSC37888	No gene target
DRSC37891	No gene target
DRSC37893	No gene target
DRSC37899	No gene target
DRSC37916	No gene target
DRSC37932	No gene target
DRSC38560	No gene target
DRSC38561	No gene target
DRSC38562	No gene target
DRSC38563	No gene target
DRSC38564	No gene target
DRSC38566	No gene target
DRSC38569	No gene target
DRSC38570	No gene target
DRSC38571	No gene target
DRSC38572	No gene target
DRSC38573	No gene target
DRSC38574	No gene target
DRSC38576	No gene target
DRSC38580	No gene target
DRSC38581	No gene target
DRSC38583	No gene target
DRSC38584	No gene target
DRSC38585	No gene target
DRSC38588	No gene target
DRSC38589	No gene target
DRSC38590	No gene target
DRSC38593	No gene target
DRSC38594	No gene target
DRSC38596	No gene target
DRSC38597	No gene target
DRSC38599	No gene target
DRSC38600	No gene target
DRSC38601	No gene target
DRSC38602	No gene target
DRSC38607	No gene target
DRSC38609	No gene target
DRSC38612	No gene target
DRSC38619	No gene target
DRSC38620	No gene target
DRSC38622	No gene target
DRSC38624	No gene target
DRSC38632	No gene target
DRSC38634	No gene target
DRSC38643	No gene target
DRSC38645	No gene target
DRSC38669	No gene target
DRSC38674	No gene target
DRSC38679	No gene target
DRSC38684	No gene target
DRSC38688	No gene target
DRSC38693	No gene target
DRSC38699	No gene target
DRSC38700	No gene target
DRSC38704	No gene target
DRSC38710	No gene target
DRSC38713	No gene target
DRSC38714	No gene target
DRSC38715	No gene target
DRSC38716	No gene target
DRSC38720	No gene target
DRSC38721	No gene target
DRSC38725	No gene target
DRSC38729	No gene target
DRSC38731	No gene target
DRSC38733	No gene target
DRSC38735	No gene target
DRSC38741	No gene target
DRSC38743	No gene target
DRSC38744	No gene target
DRSC38746	No gene target
DRSC38749	No gene target
DRSC38752	No gene target
DRSC38753	No gene target
DRSC38754	No gene target
DRSC38756	No gene target
DRSC38761	No gene target
DRSC38766	No gene target
DRSC38771	No gene target
DRSC38780	No gene target
DRSC38782	No gene target
DRSC38785	No gene target
DRSC38791	No gene target
DRSC38821	No gene target
DRSC38828	No gene target
DRSC38829	No gene target
DRSC38831	No gene target
DRSC38862	No gene target
DRSC38890	No gene target
DRSC38891	No gene target
DRSC38900	No gene target
DRSC38901	No gene target
DRSC38902	No gene target
DRSC38903	No gene target
DRSC38904	No gene target
DRSC38906	No gene target
DRSC38907	No gene target
DRSC38912	No gene target
DRSC38914	No gene target
DRSC39000	No gene target
DRSC39035	No gene target
DRSC39094	No gene target
DRSC39099	No gene target
DRSC40506	No gene target
DRSC40508	No gene target
DRSC40514	No gene target
DRSC40515	No gene target
DRSC40553	No gene target
DRSC40555	No gene target
DRSC40556	No gene target
DRSC40558	No gene target
DRSC40559	No gene target
DRSC40561	No gene target
DRSC40562	No gene target
DRSC40564	No gene target
DRSC40565	No gene target
DRSC40566	No gene target
DRSC40567	No gene target
DRSC40569	No gene target
DRSC40573	No gene target
DRSC40587	No gene target
DRSC40591	No gene target
DRSC40604	No gene target
DRSC40617	No gene target
DRSC40624	No gene target
DRSC40630	No gene target
DRSC40631	No gene target
DRSC40635	No gene target
DRSC40641	No gene target
DRSC40651	No gene target
DRSC40652	No gene target
DRSC40654	No gene target
DRSC40661	No gene target
DRSC41296	No gene target
DRSC41307	No gene target
DRSC41457	No gene target
DRSC41510	No gene target
DRSC41568	No gene target
