# Supplementary material for: Whole genome screen reveals a novel relationship between Wolbachia levels and Drosophila host translation
Source: PLoS Pathog. 2018 Nov 13;14(11):e1007445. doi: 10.1371/journal.ppat.1007445 (PMC6258568; doi:10.1371/journal.ppat.1007445)
Supplement: S3 Table — (XLSX) [file ppat.1007445.s019.xlsx]

## Sheet: Sheet1
S3 Table. List of excluded hits with dsRNA amplicons that had multiple gene targets
Note: These amplicons were excluded from our analysis
FlyBase ID	Gene	Total unique amplicons representing gene in screen	Total hit amplicons	Hit dsRNA amplicon	Gene isoforms targeted	Number of genes targeted	Effect on Wolbachia	Replicate robust Z score (Wolbachia FISH probe intensity)			Other gene hit
								1	2	3
FBgn0267795	CG32138	4	1	DRSC10027	4/4	2	up	2.47898	1.81699	1.45455	FBgn0267736
FBgn0040754	CG17059	2	1	DRSC26666	1/1	2	up	1.68707	1.60348	0.559727	FBgn0043010
FBgn0035357	MEP-1	5	1	DRSC29362	7/7	2	up	2.34564	1.63502	0.539473	FBgn0250911
FBgn0039854	CG1635	2	1	DRSC25487	1/1	2	up	1.73098	1.55831	0.815044	FBgn0266700
FBgn0035078	Tpc2	3	1	DRSC25523	1/1	2	up	2.24539	1.9501	4.1e-05	FBgn0035077
FBgn0033555	RpS15Ab	2	2	DRSC19831	1/1	2	up	3.8809	2.88498	2.20657	FBgn0010198	RpS15Ab and RpS15Aa
				DRSC06129	1/1	2	up	2.90621	2.56788	-3.97694	FBgn0010198	RpS15Ab and RpS15Aa
FBgn0035422	RpL28	2	1	DRSC08293	6/6	2	up	3.61217	3.11254	2.82822	FBgn0086068
FBgn0020910	RpL3	1	1	DRSC16834	4/4	2	up	3.09658	2.51614	0.507312	FBgn0051144
FBgn0261599	RpS29	1	1	DRSC16433	2/2	2	up	2.97021	1.85343	1.0597	FBgn0086663
FBgn0015288	RpL22	3	1	DRSC25025	1/1	2	up	7.95099	5.51395	1.66396	FBgn0259993
FBgn0004403	RpS14a	2	1	DRSC18710	2/2	2	up	2.98019	2.47023	2.1055	FBgn0004404	RpS14a and RpS14b
FBgn0250791	alphaSnap	2	1	DRSC29788	1/1	2	up	8.89273	5.18853	4.05218	FBgn0264467
FBgn0030049	Trf4-1	1	1	DRSC17775	7/7	2	Down	-5.02711	-3.72519	-1.90857	FBgn0267914
FBgn0002709	mei-218	2	1	DRSC20349	1/1	2	Down	-3.94516	-1.55415	-1.16919	FBgn0028581
FBgn0000276	CecA1	2	1	DRSC16603	1/1	2	Down	-5.32464	-3.64485	0.624407	FBgn0000277
FBgn0051866	Ada1-2	3	2	DRSC01220	1/1	2	Down	-1.55296	-1.54237	-1.43886	FBgn0051865
				DRSC01222	1/1	2	Down	-4.16507	-2.76395	-2.28019	FBgn0051865
FBgn0001224	Hsp23	3	1	DRSC26877	2/2	2	Down	-2.97339	-1.5848	-1.10268	FBgn0001226
FBgn0010040	GstD4	2	1	DRSC16685	1/1	2	Down	-2.57839	-2.49358	0.826179	FBgn0010039
FBgn0010240	Lcch3	2	1	DRSC20257	1/1	2	Down	-5.52673	-1.61719	2.69262	FBgn0053180
FBgn0013674	mt:CoI	1	1	DRSC40577	1/1	2	Down	-2.64781	-2.14848	-0.273915	FBgn0259216
FBgn0015622	Cnx99A	2	1	DRSC16610	4/4	2	Down	-5.38508	-3.84305	-0.792844	FBgn0264077
FBgn0024251	bbx	3	2	DRSC20575	4/4	2	Down	-1.981	-1.67689	0.324313	FBgn0024182
				DRSC20589	1/4	2	Down	-6.38497	-2.24733	-1.02054	FBgn0024182
FBgn0025387	CG12184	2	1	DRSC18559	3/3	2	Down	-3.9308	-2.3875	0.046242	FBgn0025388
FBgn0028504	CG12182	3	1	DRSC08500	1/3	2	Down	-4.59391	-3.45955	-0.842073	FBgn0062517
FBgn0030073	CG10962	2	1	DRSC29512	1/1	2	Down	-7.79926	-6.02749	-0.448606	FBgn0264384
FBgn0031292	CG15824	3	1	DRSC00830	1/2	2	Down	-9.82967	-6.4881	0.719184	FBgn0002936
FBgn0032166	CG4619	2	1	DRSC02906	3/3	2	Down	-9.92288	-8.17436	1.28628	FBgn0032167
FBgn0032752	CG10702	4	1	DRSC28706	1/1	2	Down	-2.72588	-1.76015	-1.75133	FBgn0032751
FBgn0032957	CG2225	4	1	DRSC01835	2/2	2	Down	-3.13858	-2.76198	-0.712977	FBgn0259677
FBgn0033356	CG8229	4	1	DRSC05134	1/2	2	Down	-3.47182	-2.60663	-1.36003	FBgn0053199
FBgn0033615	CG7741	3	1	DRSC06330	1/3	2	Down	-6.3329	-4.50834	-0.110691	FBgn0033614
FBgn0033802	CG17724	6	1	DRSC37911	1/5	2	Down	-3.01802	-1.56886	-1.14185	FBgn0028991
FBgn0034248	CG14483	1	1	DRSC06455	1/1	2	Down	-5.42025	-1.51706	-0.48363	FBgn0266813
FBgn0034267	CG4984	4	1	DRSC06908	1/2	2	Down	-2.0894	-1.89838	-1.69929	FBgn0034266
FBgn0035793	CG7546	3	1	DRSC10871	8/8	2	Down	-2.76077	-2.32717	-0.810883	FBgn0267556
FBgn0036576	CG5151	4	1	DRSC29097	2/2	2	Down	-3.57183	-2.96213	-0.880619	FBgn0052152
FBgn0036969	Spn77Bb	2	1	DRSC10689	1/1	2	Down	-7.61478	-3.61161	-0.531268	FBgn0036970
FBgn0036970	Spn77Bc	3	1	DRSC10689	1/1	2	Down	-7.61478	-3.61161	-0.531268	FBgn0036969
FBgn0037070	CG11309	2	1	DRSC11650	1/1	2	Down	-2.07573	-1.70338	-0.627768	FBgn0267614
FBgn0037912	sea	2	1	DRSC16114	4/4	2	Down	-3.49621	-3.13927	-0.450559	FBgn0037913
FBgn0037913	fabp	2	1	DRSC16114	4/4	2	Down	-3.49621	-3.13927	-0.450559	FBgn0037912
FBgn0037921	CG6808	3	1	DRSC14934	1/1	2	Down	-5.79449	-5.6333	-0.287144	FBgn0037922
FBgn0037922	CG14711	2	1	DRSC14934	1/1	2	Down	-5.79449	-5.6333	-0.287144	FBgn0037921
FBgn0038421	CG17931	2	1	DRSC15293	1/1	2	Down	-3.55905	-1.6479	0.166282	FBgn0259917
FBgn0039664	CG2006	2	1	DRSC14316	1/1	2	Down	-4.69947	-3.32211	-1.16131	FBgn0040623
FBgn0042125	CG18787	2	2	DRSC24994	1/1	2	Down	-2.40423	-1.661	-0.935551	FBgn0042127
				DRSC02696	1/1	2	Down	-5.90876	-5.13544	-0.473819	FBgn0042127
FBgn0042127	CG18789	2	2	DRSC24994	1/1	2	Down	-2.40423	-1.661	-0.935551	FBgn0042125
				DRSC02696	1/1	2	Down	-5.90876	-5.13544	-0.473819	FBgn0042125
FBgn0050108	CG30108	1	1	DRSC05674	1/1	2	Down	-2.80568	-1.63939	-0.560271	FBgn0050109
FBgn0050109	CG30109	2	1	DRSC05674	1/1	2	Down	-2.80568	-1.63939	-0.560271	FBgn0050108
FBgn0051678	CG31678	3	1	DRSC01811	1/1	2	Down	-5.37081	-5.19801	0.149213	FBgn0266356
FBgn0053180	Ranbp16	2	1	DRSC20257	1/1	2	Down	-5.52673	-1.61719	2.69262	FBgn0010240
FBgn0053229	CG33229	3	1	DRSC08497	2/2	2	Down	-5.26473	-1.91462	-0.75342	FBgn0262109
FBgn0259677	CG42346	4	1	DRSC01835	2/2	2	Down	-3.13858	-2.76198	-0.712977	FBgn0032957
				DRSC36705	1/1	2	Down	-1.73822	-1.52135	-1.0382	FBgn0024326
FBgn0261703	gce	4	1	DRSC19974	1/1	2	Down	-2.67657	-1.77215	-0.002345	FBgn0266276
FBgn0262109	CR42862	4	1	DRSC08497	2/2	2	Down	-5.26473	-1.91462	-0.75342	FBgn0053229
FBgn0264270	Sxl	4	1	DRSC18722	25/25	2	Down	-6.01679	-3.05499	-2.90028	FBgn0263563
FBgn0264384	CR43836	1	1	DRSC29512	1/1	2	Down	-7.79926	-6.02749	-0.448606	FBgn0030073
FBgn0264446	CR43864	2	1	DRSC17964	1/1	2	Down	-2.34685	-1.62774	0.221138	FBgn0052801
FBgn0265901	CR44690	3	1	DRSC18455	1/1	2	Down	-5.02615	-1.83478	0.164911	FBgn0015036
FBgn0266356	CR45004	1	1	DRSC01811	1/1	2	Down	-5.37081	-5.19801	0.149213	FBgn0051678
FBgn0266450	Kr-h1	3	1	DRSC03355	2/2	2	Down	-8.30876	-5.72849	0.962218	FBgn0266445
FBgn0267164	CR45604	5	1	DRSC19832	1/1	2	Down	-5.76968	-1.79045	0.275605	FBgn0030263
FBgn0267614	CR45952	1	1	DRSC11650	1/1	2	Down	-2.07573	-1.70338	-0.627768	FBgn0037070
