# Supplementary material for: Whole genome screen reveals a novel relationship between Wolbachia levels and Drosophila host translation
Source: PLoS Pathog. 2018 Nov 13;14(11):e1007445. doi: 10.1371/journal.ppat.1007445 (PMC6258568; doi:10.1371/journal.ppat.1007445)
Supplement: S4 Table — (XLSX) [file ppat.1007445.s020.xlsx]

## Sheet: Sheet1
S4. Table List of dsRNA amplicons seeded in well A1 in library
Note: These amplicons were excluded from our analysis
Plate	FlyBase ID	Gene	dsRNA amplicon
1	FBgn0030941	wgn	DRSC19998
2	FBgn0051814	CG31814	DRSC01336
3	FBgn0035581	CG17150	DRSC08130
4	FBgn0041588	ligatin	DRSC13916
5	n/a	Gene removed	DRSC09050
6	FBgn0010339	128up	DRSC24366
7	FBgn0033275	CG14756	DRSC24808
8	FBgn0086674	Tango13	DRSC24990
9	FBgn0035371	CG9977	DRSC25573
10	FBgn0028408	Rep2	DRSC25612
11	n/a	Gene removed	DRSC26003
12	FBgn0036900	CG8765	DRSC26371
13	FBgn0031090	Rab35	DRSC26739
14	FBgn0035812	CG7457	DRSC27107
15	FBgn0020767	Spred	DRSC27475
16	FBgn0029769	CG3239	DRSC27843
17	n/a	Gene removed	DRSC28211
18	FBgn0003089	pip	DRSC28579
19	FBgn0033968	CG10200	DRSC28947
20	FBgn0261552	ps	DRSC29315
21	FBgn0051820	CG21820	DRSC29683
22	FBgn0067779	dbr	DRSC00274
23	FBgn0032061	CG9314	DRSC03194
24	FBgn0051673	CG31673	DRSC03207
25	FBgn0033215	CG1942	DRSC06803
26	FBgn0034049	CG8291	DRSC07136
27	FBgn0026592	Fie	DRSC08158
28	FBgn0004396	CrebA	DRSC11122
29	FBgn0267698	Pak	DRSC12602
30	FBgn0038577	CG12321	DRSC14499
31	FBgn0039560	CG5514	DRSC15824
32	FBgn0029996	Ubc-E2H	DRSC18221
33	FBgn0031050	Arp11	DRSC19448
34	FBgn0031644	CG15625	DRSC00460
35	FBgn0014179	gcm	DRSC03536
36	FBgn0028875	nAcRalpha-34E	DRSC01946
37	FBgn0032940	Mio	DRSC02668
38	FBgn0283494	Adk2	DRSC04043
39	FBgn0033355	CG13748	DRSC06419
40	FBgn0259221	CG17034	DRSC06644
41	FBgn0063495	GstE5	DRSC06675
42	FBgn0035356	CG16986	DRSC08502
43	FBgn0035827	Srp9	DRSC10973
44	FBgn0036282	CG14122	DRSC10126
45	FBgn0052174	CG32174	DRSC10382
46	FBgn0040056	CG17698	DRSC11907
47	FBgn0037602	CG8021	DRSC16363
48	FBgn0038045	Sas	DRSC15743
49	FBgn0025456	CREG	DRSC16595
50	FBgn0053110	CG33110	DRSC16137
51	FBgn0243586	Tb	DRSC15815
52	FBgn0051999	CG31999	DRSC17131
53	FBgn0029719	CG15473	DRSC18056
54	FBgn0000711	flw	DRSC17992
55	FBgn0030669	CG9240	DRSC20177
56	n/a	Gene removed	DRSC21233
57	n/a	Gene removed	DRSC03972
58	FBgn0052984	CG32984	DRSC21602
59	FBgn0085812	CR41601	DRSC22158
60	n/a	Gene removed	DRSC22750
61	n/a	Gene removed	DRSC20849
62	FBgn0040600	CG13631	DRSC23168
63	FBgn0261386	CG17878	DRSC38765
64	FBgn0053658	CG33658	DRSC37833
65	FBgn0262735	Imp	DRSC40690
66	FBgn0001977	CIAPIN1	DRSC41258
