# Supplementary material for: Whole genome screen reveals a novel relationship between Wolbachia levels and Drosophila host translation
Source: PLoS Pathog. 2018 Nov 13;14(11):e1007445. doi: 10.1371/journal.ppat.1007445 (PMC6258568; doi:10.1371/journal.ppat.1007445)
Supplement: S5 Table — (XLSX) [file ppat.1007445.s021.xlsx]

## Sheet: Sheet1
S5. Table. List of genes with amplicons that hit in the screen but were excluded for no gene expression in RNAseq data
Note: These amplicons were excluded from our analysis
Flybase ID	Gene name	dsRNA amplicons hit in whole genome screen	Effect on Wolbachia levels in whole genome screen
FBgn0000274	Pka-C2	1/3 amplicons (DRSC16790)	increase
FBgn0000392	cup	1/2 amplicons (DRSC03516)	increase
FBgn0003132	Pp1-13C	1/3 amplicons (DRSC20269)	increase
FBgn0011239	ms(2)35Ci	1/1 amplicon (DRSC01460)	increase
FBgn0029172	Fad2	1/2 amplicons (DRSC11165)	increase
FBgn0030824	CG5070	1/2 amplicons (DRSC28082)	increase
FBgn0031440	CG15395	1/1 amplicon (DRSC00409)	increase
FBgn0031730	CG7236	1/3 amplicons (DRSC03037)	increase
FBgn0032654	CG15147	1/3 amplicons (DRSC02448)	increase
FBgn0033628	CG13203	hit opposite amplicons (DRSC06327 and DRSC29202)	in/decrease
FBgn0035792	CG7548	1/2 amplicons (DRSC10874)	increase
FBgn0036439	CG13474	1/1 amplicon (DRSC10018)	increase
FBgn0036600	CG13043	1/2 amplicons (DRSC25440)	increase
FBgn0037534	CG2781	1/3 amplicons (DRSC25259)	increase
FBgn0038266	CG3610	1/2 amplicons (DRSC15502)	increase
FBgn0038345	CG5213	1/2 amplicons (DRSC15738)	increase
FBgn0038927	CG6015	2/2 amplicons (DRSC15948 and DRSC28104)	increase
FBgn0039297	CG11852	1/2 amplicons (DRSC25905)	increase
FBgn0050411	CG30411	1/2 amplicons (DRSC25684)	increase
FBgn0051797	CG31797	1/2 amplicons (DRSC02476)	increase
FBgn0052087	CG32087	1/2 amplicons (DRSC24793)	increase
FBgn0053500	CG33500	1/1 amplicon (DRSC09115)	increase
FBgn0084008	CR41443	1/1 amplicon (DRSC38747)	increase
FBgn0085205	CG34176	1/2 amplicons (DRSC00435)	increase
FBgn0085306	CG34277	1/3 amplicons (DRSC25567)	increase
FBgn0260237	CG42511	1/3 amplicons (DRSC26052)	increase
FBgn0261571	CG42685	hit opposite amplicons (DRSC01971 and DRSC38625)	in/decrease
FBgn0263116	5-HT1B	1/3 amplicons (DRSC05769)	increase
FBgn0263121	Prosalpha1	1/2 amplicons (DRSC07515)	increase
FBgn0267449	WDY	hit opposite amplicons (DRSC38768 and DRSC38780)	in/decrease
FBgn0000015	Abd-B	1/3 amplicons (DRSC14098)	decrease
FBgn0000964	tj	1/2 amplicons (DRSC28417)	decrease
FBgn0001223	Hsp22	2/2 amplicons (DRSC11187 and DRSC11192)	decrease
FBgn0001253	ImpE1	1/3 amplicons (DRSC24590)	decrease
FBgn0002533	Lcp2	1/2 amplicons (DRSC41546)	decrease
FBgn0002936	ninaA	1/1 amplicons (DRSC00830)	decrease
FBgn0003130	Poxn	1/3 amplicons (DRSC07512)	decrease
FBgn0003356	Jon99Cii	1/4 amplicons (DRSC16858)	decrease
FBgn0003382	sha	1/1 amplicons (DRSC06331)	decrease
FBgn0003411	sisA	1/2 amplicons (DRSC29331)	decrease
FBgn0003510	Sry-alpha	1/2 amplicons (DRSC29189)	decrease
FBgn0003980	Vm26Ab	1/2 amplicons (DRSC03473)	decrease
FBgn0004175	Mst84Dd	1/2 amplicons (DRSC25596)	decrease
FBgn0004567	slp2	1/3 amplicons (DRSC00836)	decrease
FBgn0010294	ng2	1/2 amplicons (DRSC18803)	decrease
FBgn0010296	ng4	1/1 amplicons (DRSC18805)	decrease
FBgn0011270	Pglym87	1/2 amplicons(DRSC15252)	decrease
FBgn0011834	Ser6	1/2 amplicons (DRSC20574)	decrease
FBgn0013301	ProtB	1/2 amplicons (DRSC03373)	decrease
FBgn0014076	Vm32E	1/2 amplicons (DRSC25156)	decrease
FBgn0015904	ara	1/3 amplicons (DRSC22984)	decrease
FBgn0020371	Tim17b2	1/1 amplicons (DRSC28544)	decrease
FBgn0020912	Ptx1	1/2 amplicons (DRSC16804)	decrease
FBgn0024182	waw	2/3 amplicons (DRSC20575 and DRSC20589)	decrease
FBgn0025612	CG3062	1/1 amplicons (DRSC18572)	decrease
FBgn0026384	Or59a	1/1 amplicons (DRSC04631)	decrease
FBgn0026399	Or85e	1/1 amplicons (DRSC16768)	decrease
FBgn0026755	Ugt37b1	1/1 amplicons (DRSC03225)	decrease
FBgn0027107	Inx6	1/2amplicons (DRSC20579)	decrease
FBgn0027358	Tim9b	1/5 amplicons (DRSC28671)	decrease
FBgn0027546	CG4766	1/1 amplicons (DRSC17736)	decrease
FBgn0028537	CG31775	1/3 amplicons (DRSC23266)	decrease
FBgn0028581	mei-217	1/2 amplicons (DRSC20349)	decrease
FBgn0028741	fab1	1/2 amplicons (DRSC07412)	decrease
FBgn0028950	CG15255	1/2 amplicons (DRSC29808)	decrease
FBgn0028991	seq	1/2 amplicons (DRSC37911)	decrease
FBgn0029153	Menl-2	1/3 amplicons (DRSC07469)	decrease
FBgn0029606	CG14052	1/3 amplicons (DRSC18192)	decrease
FBgn0029831	CG5966	1/1 amplicons (DRSC18394)	decrease
FBgn0029836	CG5928	1/2 amplicons (DRSC18391)	decrease
FBgn0029848	Btnd	1/3 amplicons (DRSC38991)	decrease
FBgn0029948	CheA7a	1/1 amplicons(DRSC17965)	decrease
FBgn0029949	CG15035	2/2 amplicons (DRSC17967 and DRSC41385)	decrease
FBgn0030187	Ipod	2/2 amplicons (DRSC18246 and DRSC28539)	decrease
FBgn0030263	CG2076	1/2 amplicons (DRSC19832)	decrease
FBgn0030298	Or10a	1/2 amplicons (DRSC27634)	decrease
FBgn0030338	CG15741	1/2 amplicons (DRSC19707)	decrease
FBgn0030367	Cyp311a1	1/2 amplicons (DRSC27062)	decrease
FBgn0030438	CG15721	1/1 amplicons (DRSC19688)	decrease
FBgn0030537	CG12480	1/2 amplicons (DRSC27987)	decrease
FBgn0030538	betaNACtes1	1/2 amplicons (DRSC19534)	decrease
FBgn0030617	CG9095	1/1 amplicons (DRSC20150)	decrease
FBgn0030624	CG9106	1/2 amplicons (DRSC20154)	decrease
FBgn0030829	CG12998	1/1 amplicons (DRSC19518)	decrease
FBgn0030830	CG5172	1/2 amplicons (DRSC19936)	decrease
FBgn0030832	CG10597	1/2 amplicons (DRSC19357)	decrease
FBgn0030921	CG6290	1/2 amplicons (DRSC19979)	decrease
FBgn0030925	Hayan	1/3 amplicons (DRSC19989)	decrease
FBgn0031031	CG14218	1/2 amplicons (DRSC19575)	decrease
FBgn0031041	CG12788	1/5 amplicons (DRSC28671)	decrease
FBgn0031108	CG15459	1/3 amplicons (DRSC20530)	decrease
FBgn0031110	Obp19b	1/2 amplicons (DRSC20536)	decrease
FBgn0031178	CG10918	1/2 amplicons (DRSC24162)	decrease
FBgn0031295	CG4375	1/2 amplicons (DRSC00653)	decrease
FBgn0031299	CG4629	1/3 amplicons (DRSC00659)	decrease
FBgn0031343	CG18131	1/1 amplicons (DRSC22983)	decrease
FBgn0031559	CG3513	1/1 amplicons (DRSC00608)	decrease
FBgn0031617	CG15635	1/2 amplicons (DRSC00470)	decrease
FBgn0031723	CG7251	1/2 amplicons (DRSC28293)	decrease
FBgn0031784	CG9222	1/1 amplicons (DRSC03158)	decrease
FBgn0032074	Tsp29Fa	1/2 amplicons (DRSC03232)	decrease
FBgn0032096	Or30a	1/1 amplicons (DRSC03385)	decrease
FBgn0032111	CG13110	1/1 amplicons (DRSC02208)	decrease
FBgn0032167	CG5853	1/2 amplicons (DRSC02906)	decrease
FBgn0032184	CG13135	1/2 amplicons (DRSC27657)	decrease
FBgn0032315	CG14069	1/1 amplicons (DRSC02372)	decrease
FBgn0032364	CG4970	1/1 amplicons (DRSC02796)	decrease
FBgn0032373	Vha100-5	1/2 amplicons (DRSC02175)	decrease
FBgn0032385	CG16964	2/2 amplicons (DRSC02546 and DRSC26799)	decrease
FBgn0032522	CG16848	1/2 amplicons (DRSC27627)	decrease
FBgn0032615	CG6012	1/1 amplicons (DRSC02921)	decrease
FBgn0032631	CG15140	1/1 amplicons (DRSC02440)	decrease
FBgn0032751	CG17343	1/3 amplicons (DRSC28706)	decrease
FBgn0032835	CG16772	1/2 amplicons (DRSC02516)	decrease
FBgn0033130	Tsp42Ei	1/2 amplicons (DRSC06189)	decrease
FBgn0033278	CG14759	1/1 amplicons (DRSC06494)	decrease
FBgn0033404	Or45a	1/2 amplicons (DRSC27527)	decrease
FBgn0033439	CG1773	1/1 amplicons (DRSC06688)	decrease
FBgn0033447	dila	1/2 amplicons (DRSC26509)	decrease
FBgn0033516	CG12898	1/1 amplicons (DRSC06213)	decrease
FBgn0033588	CG13228	1/2 amplicons (DRSC06348)	decrease
FBgn0033590	CG13217	1/1 amplicons (DRSC06339)	decrease
FBgn0033614	Obp47b	1/2 amplicons (DRSC06330)	decrease
FBgn0033679	CG8888	1/2 amplicons (DRSC07294)	decrease
FBgn0033933	CG10104	1/1 amplicons (DRSC05964)	decrease
FBgn0033953	CG12861	1/3 amplicons (DRSC21960)	decrease
FBgn0034096	CG7786	1/2 amplicons (DRSC07045)	decrease
FBgn0034129	CG15925	1/2 amplicons (DRSC27048)	decrease
FBgn0034288	CG5084	1/2 amplicons (DRSC27650)	decrease
FBgn0034289	CG10910	1/2 amplicons (DRSC06007)	decrease
FBgn0034363	CG5327	1/3 amplicons (DRSC06930)	decrease
FBgn0034381	List	1/1 amplicons (DRSC06520)	decrease
FBgn0034480	CG16898	1/3 amplicons (DRSC24760)	decrease
FBgn0034483	CG16894	1/2 amplicons (DRSC06634)	decrease
FBgn0034506	CG13870	1/1 amplicons (DRSC06429)	decrease
FBgn0034507	CG11192	1/2 amplicons (DRSC25902)	decrease
FBgn0034509	Obp57c	1/3 amplicons (DRSC06384)	decrease
FBgn0034546	CG13442	1/2 amplicons (DRSC25909)	decrease
FBgn0034721	CG11298	1/1 amplicons (DRSC04100)	decrease
FBgn0034768	Obp58b	1/1 amplicons (DRSC04161)	decrease
FBgn0034822	RpL37b	1/1 amplicons (DRSC04584)	decrease
FBgn0034824	Klp59C	1/2 amplicons (DRSC04348)	decrease
FBgn0034825	CG3215	1/1 amplicons (DRSC04346)	decrease
FBgn0034866	Or59c	1/1 amplicons (DRSC04633)	decrease
FBgn0034871	CG3906	1/2 amplicons (DRSC04431)	decrease
FBgn0034882	CG5398	1/1 amplicons (DRSC04502)	decrease
FBgn0034911	CG5549	1/2 amplicons (DRSC26130)	decrease
FBgn0035011	CG13589	1/2 amplicons (DRSC04225)	decrease
FBgn0035197	CG9130	1/4 amplicons (DRSC08624)	decrease	*multiple hit amplicon
FBgn0035198	CG9133	1/4 amplicons (DRSC08624)	decrease	*multiple hit amplicon
FBgn0035239	CG18170	1/6 amplicons (DRSC08601)	decrease	*multiple hit amplicon
FBgn0035240	CG33791	1/6 amplicons (DRSC08601)	decrease	*multiple hit amplicon
FBgn0035281	Cpr62Bc	2/2 amplicons (DRSC08545 and DRSC26471)	decrease
FBgn0035486	Gr64d	1/2 amplicons (DRSC08446)	decrease
FBgn0035552	CG11350	1/2 amplicons (DRSC25083)	decrease
FBgn0035569	CG15876	1/2 amplicons (DRSC08484)	decrease
FBgn0035686	Cpr65Az	1/3 amplicons (DRSC23964)	decrease
FBgn0035742	CG8629	1/2 amplicons (DRSC28938)	decrease
FBgn0035750	CG14826	1/1 amplicons (DRSC10197)	decrease
FBgn0035755	CG14830	1/3 amplicons (DRSC26586)	decrease
FBgn0035779	CG8562	1/2 amplicons (DRSC10995)	decrease
FBgn0035787	CG8543	1/3 amplicons (DRSC22809)	decrease
FBgn0035943	CG5653	1/2 amplicons (DRSC29858)	decrease
FBgn0035952	CG5280	1/2 amplicons (DRSC22835)	decrease
FBgn0036056	CG6709	1/2 amplicons (DRSC10165)	decrease	*multiple hit amplicon
FBgn0036057	CG14164	1/2 amplicons (DRSC10165)	decrease	*multiple hit amplicon
FBgn0036169	Fuca	1/1 amplicons (DRSC10591)	decrease
FBgn0036227	CG17826	1/3 amplicons (DRSC10289)	decrease
FBgn0036380	CG8757	1/2 amplicons (DRSC11039)	decrease
FBgn0036414	nan	1/1 amplicons (DRSC10551)	decrease
FBgn0036438	CG13477	1/1 amplicons (DRSC10020)	decrease
FBgn0036596	CG13045	1/2 amplicons (DRSC09926)	decrease
FBgn0036655	CG13031	1/1 amplicons (DRSC09911)	decrease
FBgn0036679	CG13022	1/1 amplicons (DRSC09902)	decrease
FBgn0036698	CG7724	1/1 amplicons (DRSC10905)	decrease
FBgn0036704	CG6497	1/3 amplicons (DRSC10654)	decrease
FBgn0036711	CG13727	1/1 amplicons (DRSC10055)	decrease
FBgn0036750	CG6034	1/2 amplicons (DRSC27294)	decrease
FBgn0036879	Cpr76Bb	1/3 amplicons (DRSC22870)	decrease
FBgn0037036	Sems	1/2 amplicons (DRSC25887)	decrease
FBgn0037038	CG11037	1/1 amplicons (DRSC11631)	decrease
FBgn0037163	laza	2/4 amplicons (DRSC11661 and DSRC29129)	decrease
FBgn0037260	Mur82C	1/4 amplicons (DRSC12011)	decrease
FBgn0037409	Osi24	1/1 amplicons (DRSC12275)	decrease
FBgn0037411	Osi3	1/1 amplicons (DRSC12175)	decrease
FBgn0037424	Osi15	1/1 amplicons (DRSC12178)	decrease
FBgn0037436	Hr83	1/2 amplicons (DRSC25662)	decrease
FBgn0037456	CG1138	1/1 amplicons (DRSC12530)	decrease
FBgn0037461	CG15177	1/2 amplicons (DRSC12557)	decrease
FBgn0037477	CG14610	1/1 amplicons (DRSC12554)	decrease
FBgn0037666	CR16735	1/1 amplicons (DRSC15144)	decrease
FBgn0037798	CG12817	1/2 amplicons (DRSC14555)	decrease
FBgn0038012	CG10013	1/1 amplicons (DRSC14175)	decrease
FBgn0038032	CG10096	1/2 amplicons (DRSC14190)	decrease	*multiple hit amplicon
FBgn0038033	CG10097	1/2 amplicons (DRSC14190)	decrease	*multiple hit amplicon
FBgn0038082	CG5724	1/2 amplicons (DRSC29967)	decrease
FBgn0038153	Ir87a	1/2 amplicons (DRSC14836)	decrease
FBgn0038160	CG9759	1/2 amplicons (DRSC26341)	decrease
FBgn0038280	CG14861	1/1 amplicons (DRSC14984)	decrease
FBgn0038507	CG5863	1/1 amplicons (DRSC15898)	decrease
FBgn0038596	CG14312	1/1 amplicons (DRSC14791)	decrease
FBgn0038631	CG7695	1/1 amplicons (DRSC16289)	decrease
FBgn0038632	CG14301	1/1 amplicons (DRSC14780)	decrease
FBgn0038714	Cpr92A	1/2 amplicons (DRSC25340)	decrease
FBgn0038886	CG6475	1/2 amplicons (DRSC16049)	decrease
FBgn0038931	CG13407	1/2 amplicons (DRSC14583)	decrease
FBgn0039033	Or94a	1/1 amplicons (DRSC16772)	decrease
FBgn0039041	CG13838	1/2 amplicons (DRSC29055)	decrease
FBgn0039079	Ir94g	1/2 amplicons (DRSC15231)	decrease
FBgn0039092	CG16723	1/2 amplicons (DRSC15138)	decrease
FBgn0039098	GILT3	1/1 amplicons (DRSC14672)	decrease
FBgn0039298	to	1/2 amplicons (DRSC29075)	decrease
FBgn0039307	CR13656	1/2 amplicons (DRSC14656)	decrease
FBgn0039366	CG17198	1/3 amplicons (DRSC15190)	decrease	*multiple hit amplicon
FBgn0039367	CG17197	1/3 amplicons (DRSC15190)	decrease	*multiple hit amplicon
FBgn0039368	CG17196	1/1 amplicons (DRSC15189)	decrease
FBgn0039435	TwdlP	1/1 amplicons (DRSC14734)	decrease
FBgn0039436	TwdlB	1/2 amplicons (DRSC16050)	decrease
FBgn0039438	TwdlO	1/1 amplicons (DRSC16043)	decrease
FBgn0039448	TwdlQ	1/2 amplicons (DRSC23107)	decrease
FBgn0039453	CG6403	1/1 amplicons (DRSC16033)	decrease
FBgn0039474	CG6283	1/2 amplicons (DRSC16009)	decrease
FBgn0039475	CG6277	1/2 amplicons (DRSC16008)	decrease
FBgn0039565	CG4884	1/3 amplicons (DRSC40595)	decrease
FBgn0039584	beat-VI	1/2 amplicons (DRSC14727)	decrease
FBgn0039591	CG9988	1/1 amplicons (DRSC16587)	decrease
FBgn0039621	CG14518	1/2 amplicons (DRSC14870)	decrease
FBgn0039625	beta4GalNAcTB	1/1 amplicons (DRSC14869)	decrease
FBgn0039670	CG7567	1/1 amplicons (DRSC16258)	decrease
FBgn0039840	CG11340	1/1 amplicons (DRSC14306)	decrease
FBgn0039851	mey	1/2 amplicons (DRSC14468)	decrease
FBgn0040076	primo-2	1/2 amplicons (DRSC16511)	decrease	*multiple hit amplicon
FBgn0040077	primo-1	1/2 amplicons (DRSC16511)	decrease	*multiple hit amplicon
FBgn0040106	lectin-21Cb	1/1 amplicons (DRSC00355)	decrease
FBgn0040107	lectin-21Ca	1/1 amplicons (DRSC00541)	decrease
FBgn0040257	Ugt86Dc	1/2 amplicons (DRSC15635)	decrease
FBgn0040623	Spase12	1/1 amplicons (DRSC14316)	decrease
FBgn0040715	CG15386	1/1 amplicons (DRSC00400)	decrease
FBgn0040723	CG5011	1/2 amplicons (DRSC00674)	decrease
FBgn0040725	CG13946	1/1 amplicons (DRSC00364)	decrease
FBgn0040730	CG15127	1/2 amplicons (DRSC06549)	decrease
FBgn0040755	CG17580	1/2 amplicons (DRSC06683)	decrease
FBgn0040797	CG13066	2/2 amplicons (DRSC09949 and DRSC41499)	decrease
FBgn0040801	CG13053	1/1 amplicons (DRSC09934)	decrease
FBgn0040923	CG11368	1/1 amplicons (DRSC17778)	decrease
FBgn0040941	CG15308	1/1 amplicons (DRSC17995)	decrease
FBgn0040993	CG17325	1/1 amplicons (DRSC02602)	decrease
FBgn0041156	exex	1/2 amplicons (DRSC24644)	decrease
FBgn0042098	CG18735	1/2 amplicons (DRSC04312)	decrease
FBgn0042198	CG16741	1/2 amplicons (DRSC24117)	decrease
FBgn0043825	CG18284	1/3 amplicons (DRSC20756)	decrease
FBgn0044051	llp1	1/1 amplicons (DRSC10174)	decrease
FBgn0045476	Gr64e	1/2 amplicons (DRSC08446)	decrease
FBgn0045502	Gr10a	1/3 amplicons (DRSC22792)	decrease
FBgn0046874	Pif1B	1/4 amplicons (DRSC14381)	decrease
FBgn0046879	Obp56c	1/3 amplicons (DRSC06552)	decrease
FBgn0046888	CG31750	1/1 amplicons (DRSC21748)	decrease
FBgn0050265	CG30265	1/2 amplicons (DRSC21592)	decrease
FBgn0050430	CG30430	1/1 amplicons (DRSC22260)	decrease
FBgn0051204	CG31204	1/2 amplicons (DRSC15106)	decrease
FBgn0051267	CG31267	1/1 amplicons (DRSC15748)	decrease
FBgn0051327	CG31327	1/1 amplicons (DRSC13019)	decrease
FBgn0051533	CG31533	1/2 amplicons (DRSC41487)	decrease
FBgn0051713	Apf	1/2 amplicons (DRSC01102)	decrease
FBgn0051730	CG31730	1/1 amplicons (DRSC01308)	decrease
FBgn0051865	Ada1-1	2/3 amplicons (DRSC01220 and DRSC01222)	decrease
FBgn0051872	CG31872	1/2 amplicons (DRSC02568)	decrease
FBgn0052241	CG32241	1/4 amplicons (DRSC08100)	decrease
FBgn0052487	CG32487	1/2 amplicons (DRSC29078)	decrease
FBgn0052563	CG32563	1/2 amplicons (DRSC19934)	decrease
FBgn0052600	dpr8	2/4 amplicons (DRSC19406 and DRSC19938)	decrease
FBgn0052603	CG32603	1/3 amplicons (DRSC19409)	decrease
FBgn0052642	CG32642	1/2 amplicons (DRSC27983)	decrease
FBgn0052801	CG32801	1/2 amplicons (DRSC17964)	decrease
FBgn0053061	CG33061	1/2 amplicons (DRSC22897)	decrease
FBgn0053262	CG33262	1/1 amplicons (DRSC22893)	decrease
FBgn0053461	CG32642	2/2 amplicons (DRSC18959 and DRSC27983)	decrease
FBgn0053629	CR33429	1/1 amplicons (DRSC37838)	decrease
FBgn0053631	CG33631	1/3 amplicons (DRSC40660)	decrease
FBgn0053766	CG33766	1/1 amplicons (DRSC37843)	decrease
FBgn0054011	CG34011	1/3 amplicons (DRSC38925)	decrease
FBgn0054038	CG34038	1/2 amplicons (DRSC38892)	decrease
FBgn0061197	CG13164	1/2 amplicons (DRSC06291)	decrease
FBgn0083942	CG34106	1/2 amplicons (DRSC38910)	decrease
FBgn0083979	Ir10a	1/3 amplicons (DRSC18891)	decrease
FBgn0085204	CG34175	1/2 amplicons (DRSC41480)	decrease
FBgn0085225	CG34196	1/2 amplicons (DRSC38864)	decrease
FBgn0085232	CG34203	1/2 amplicons (DRSC38897)	decrease
FBgn0085234	CG34205	1/1 amplicons (DRSC22823)	decrease
FBgn0085253	CG34224	1/1 amplicons (DRSC38880)	decrease
FBgn0085277	CG34248	1/1 amplicons (DRSC09426)	decrease
FBgn0085288	CG34259	1/1 amplicons (DRSC38623)	decrease
FBgn0085327	CG34298	1/1 amplicons (DRSC38690)	decrease
FBgn0085356	CG34327	1/3 amplicons (DRSC19517)	decrease
FBgn0085358	Diedel3	1/1 amplicons (DRSC19544)	decrease
FBgn0085383	CG34354	1/2 amplicons (DRSC15645)	decrease
FBgn0085455	CG34426	1/2 amplicons (DRSC41476)	decrease
FBgn0086266	Vm26Ac	1/2 amplicons (DRSC02329)	decrease
FBgn0086680	vvl	1/3 amplicons (DRSC41378)	decrease
FBgn0086916	snky	1/1 amplicons (DRSC09838)	decrease
FBgn0250832	Dup99B	1/2 amplicons (DRSC22877)	decrease
FBgn0250851	CG33981	1/2 amplicons (DRSC07412)	decrease
FBgn0259194	Ir94e	1/1 amplicons (DRSC15229)	decrease
FBgn0259199	Snup	1/5 amplicons (DRSC22781)	decrease	*multiple hit amplicon
FBgn0259200	CG42304	1/5 amplicons (DRSC22781)	decrease	*multiple hit amplicon
FBgn0259201	CG42305	1/1 amplicons (DRSC02602)	decrease
FBgn0259219	CG42319	1/4 amplicons (DRSC06645)	decrease
FBgn0259223	CG42323	1/2 amplicons (DRSC19629)	decrease
FBgn0259229	CG42329	1/2 amplicons (DRSC00373)	decrease
FBgn0259230	lectin-22C	1/1 amplicons (DRSC40599)	decrease
FBgn0259717	CG42371	1/2 amplicons (DRSC00400)	decrease
FBgn0259917	CG42446	1/3 amplicons (DRSC15293)	decrease
FBgn0259953	CG42463	1/1 amplicons (DRSC40637)	decrease
FBgn0259990	CG42487	1/1 amplicons (DRSC40595)	decrease
FBgn0260233	CG42507	1/3 amplicons (DRSC40682)	decrease
FBgn0260390	CG42516	1/1 amplicons (DRSC06073)	decrease
FBgn0260392	MED9	1/1 amplicons (DRSC06917)	decrease	*multiple hit amplicon
FBgn0260398	Pbp49	1/1 amplicons (DRSC06073)	decrease
FBgn0260401	MED9	1/1 amplicons (DRSC06917)	decrease	*multiple hit amplicon
FBgn0260954	CG42586	1/3 amplicons (DRSC23266)	decrease
FBgn0261015	Pif1A	1/5 amplicons (DRSC14381)	decrease
FBgn0261531	CG42659	1/1 amplicons (DRSC41417)	decrease
FBgn0261624	l-3	1/1 amplicons (DRSC20479)	decrease
FBgn0261635	CG42718	1/1 amplicons (DRSC41381)	decrease
FBgn0261675	Npc1b	1/1 amplicons (DRSC20488)	decrease
FBgn0261702	CR42738	1/1 amplicons (DRSC12554)	decrease
FBgn0261832	CG42764	1/2 amplicons (DRSC40540)	decrease
FBgn0262025	CR42836	1/1 amplicons (DRSC40537)	decrease
FBgn0262357	CG43055	1/1 amplicons (DRSC40544)	decrease
FBgn0263038	CG43333	1/3 amplicons (DRSC27202)	decrease
FBgn0263447	CR43470	1/2 amplicons (DRSC26586)	decrease
FBgn0263456	nwk	1/3 amplicons (DRSC24444)	decrease
FBgn0263994	CG43737	1/4 amplicons (DRSC19609)	decrease
FBgn0264302	CG43780	1/2 amplicons (DRSC11007)	decrease	*multiple hit amplicon
FBgn0264303	CG43781	1/2 amplicons (DRSC11007)	decrease	*multiple hit amplicon
FBgn0264447	CR43865	excluded	decrease
FBgn0264509	CR43908	excluded	decrease
FBgn0264739	CG43997	1/2 amplicons (DRSC19457)	decrease
FBgn0265079	CR44190	excluded	decrease
FBgn0265267	CG18258	1/2 amplicons (DRSC19798 )	decrease
FBgn0266276	CR44961	excluded	decrease
FBgn0266371	CR45015	excluded	decrease
FBgn0266404	CR45044	excluded	decrease
FBgn0266442	CG45072	excluded	decrease
FBgn0266443	CG45073	excluded	decrease
FBgn0266445	CG45075	excluded	decrease
FBgn0266491	SclA	1/3 amplicons (DRSC22149)	decrease	*multiple hit amplicon
FBgn0266492	SclB	1/3 amplicons (DRSC22149)	decrease	*multiple hit amplicon
FBgn0266813	CR45275	excluded	decrease
FBgn0267189	CR45629	excluded	decrease
FBgn0267197	CR45637	excluded	decrease
FBgn0267198	CR45638	excluded	decrease
FBgn0267430	pzl	1/5 amplicons (DRSC41409)	decrease
FBgn0267433	kl-5	2/5 amplicons (DRSC20736 and DRSC20773)	decrease
FBgn0267453	CR45803	excluded	decrease
FBgn0267482	CR45832	excluded	decrease
FBgn0267556	CR45896	excluded	decrease
FBgn0267592	CCY	1/4 amplicons (DRSC41432)	decrease
FBgn0267705	CR46038	excluded	decrease
FBgn0267740	CR46071	excluded	decrease
FBgn0267914	CR46195	excluded	decrease
FBgn0275434	CR46266	excluded	decrease
