# Supplementary material for: Whole genome screen reveals a novel relationship between Wolbachia levels and Drosophila host translation
Source: PLoS Pathog. 2018 Nov 13;14(11):e1007445. doi: 10.1371/journal.ppat.1007445 (PMC6258568; doi:10.1371/journal.ppat.1007445)
Supplement: S6 Table — (XLSX) [file ppat.1007445.s022.xlsx]

## Sheet: Sheet1
S6 Table. 1117 gene hits from whole genome RNAi screen
FlyBase ID	Gene	Total unique amplicons representing gene in screen	Total hit amplicons	Hit dsRNA amplicon	Gene isoforms targeted	Number of genes targeted	Effect on Wolbachia	Replicate robust Z score (Wolbachia FISH probe intensity)
								1	2	3
High confidence suppressor
FBgn0000377	crn	3	3	DRSC18184	1/1	1	up	3.36259	2.5663	1.55702
FBgn0000377	crn	3	3	DRSC18185	1/1	1	up	2.68996	2.50857	2.00957
FBgn0000377	crn	3	3	DRSC18755	1/1	1	up	2.08095	1.95862	-4.47172
FBgn0012058	Cdc27	3	3	DRSC38968	2/2	1	up	5.79016	5.28163	3.35287
FBgn0012058	Cdc27	3	3	DRSC23438	2/2	1	up	4.62503	2.65067	2.15605
FBgn0012058	Cdc27	3	3	DRSC11112	2/2	1	up	4.39363	2.67286	2.41544
FBgn0000042	Act5C	2	2	DRSC17723	5/5	1	up	3.09876	2.33077	1.83134
FBgn0000042	Act5C	2	2	DRSC25024	5/5	1	up	1.95731	1.89183	1.39691
FBgn0000404	CycA	2	2	DRSC11123	2/2	1	up	5.52973	5.40664	3.7991
FBgn0000404	CycA	2	2	DRSC09132	2/2	1	up	3.6773	3.53249	2.92188
FBgn0003041	pbl	2	2	DRSC11381	6/6	1	up	3.39459	2.77795	2.382
FBgn0003041	pbl	2	2	DRSC26301	6/6	1	up	2.91124	2.23243	1.82516
FBgn0002466	sti	2	2	DRSC09739	2/2	1	up	3.25971	2.74882	1.09496
FBgn0002466	sti	2	2	DRSC09740	2/2	1	up	2.93701	2.70517	2.35659
FBgn0037025	Spc105R	2	2	DRSC39104	2/2	1	up	6.2961	4.81362	4.37348
FBgn0037025	Spc105R	2	2	DRSC11663	2/2	1	up	4.56569	3.33046	-0.699249
FBgn0033081	geminin	2	2	DRSC29794	2/2	1	up	4.50004	3.55924	3.22009
FBgn0033081	geminin	2	2	DRSC04984	2/2	1	up	3.33259	2.45165	-3.07232
FBgn0011704	RnrS	2	2	DRSC23541	1/1	1	up	11.889	4.33257	3.71878
FBgn0011704	RnrS	2	2	DRSC07533	1/1	1	up	5.05381	2.99422	2.42422
FBgn0263979	Caf1	2	2	DRSC16596	2/2	1	up	3.50683	3.03366	1.85993
FBgn0263979	Caf1	2	2	DRSC40758	2/2	1	up	2.06728	1.62338	1.05783
FBgn0283427	FASN1	2	2	DRSC00268	2/2	1	up	5.92991	2.38458	1.09378
FBgn0283427	FASN1	2	2	DRSC26498	2/2	1	up	2.57763	2.14386	1.55272
FBgn0033246	ACC	2	2	DRSC06059	5/6	1	up	3.85802	2.85583	1.50467
FBgn0033246	ACC	2	2	DRSC07249	6/6	1	up	2.24532	2.02883	1.07018
FBgn0266599	Hsc70-4	2	2	DRSC29729	7/7	1	up	3.20138	3.19641	2.01711
FBgn0266599	Hsc70-4	2	2	DRSC16711	7/7	1	up	3.16476	2.7656	2.39642
FBgn0004606	zfh1	2	2	DRSC26931	3/3	1	up	8.13911	7.78372	4.73199
FBgn0004606	zfh1	2	2	DRSC17098	3/3	1	up	6.78361	6.54058	6.13794
FBgn0020386	Pdk1	2	2	DRSC08682	9/9	1	up	2.34855	1.61522	1.36452
FBgn0020386	Pdk1	2	2	DRSC27069	9/9	1	up	1.93975	1.68875	0.137943
FBgn0024921	Trn	2	2	DRSC25104	4/4	1	up	4.38915	2.28563	1.13816
FBgn0024921	Trn	2	2	DRSC11309	4/4	1	up	2.99624	1.72845	1.41721
FBgn0028693	Rpn12	2	2	DRSC28589	1/1	1	up	2.45259	2.22196	1.48643
FBgn0028693	Rpn12	2	2	DRSC11275	1/1	1	up	2.06696	1.80455	0.00454
FBgn0028684	Rpt5	2	2	DRSC16842	1/1	1	up	3.18264	2.11683	1.85885
FBgn0028684	Rpt5	2	2	DRSC26269	1/1	1	up	2.33842	1.98648	1.95396
FBgn0015282	Rpt2	2	2	DRSC16799	2/2	1	up	3.70763	2.75116	2.44839
FBgn0015282	Rpt2	2	2	DRSC25012	2/2	1	up	3.40628	2.51244	2.17022
FBgn0028686	Rpt3	2	2	DRSC23412	2/2	1	up	2.4939	2.23404	1.83835
FBgn0028686	Rpt3	2	2	DRSC20283	2/2	1	up	2.34618	2.20604	2.12112
FBgn0025637	SkpA	2	2	DRSC25163	9/9	1	up	4.11141	3.69811	0.66772
FBgn0025637	SkpA	2	2	DRSC18833	9/9	1	up	3.49739	1.72248	1.66919
FBgn0029856	CG11700	2	2	DRSC23384	1/1	1	up	4.058	2.95106	2.92041
FBgn0029856	CG11700	2	2	DRSC17794	1/1	1	up	2.08535	1.63286	0.429687
FBgn0044826	Pak3	2	2	DRSC26832	3/3	1	up	4.97204	1.98248	0.849339
FBgn0044826	Pak3	2	2	DRSC15017	3/3	1	up	3.52161	3.37245	1.50186
FBgn0031266	CG2807	2	2	DRSC00535	2/2	1	up	6.51294	5.25629	0.869825
FBgn0031266	CG2807	2	2	DRSC39103	2/2	1	up	5.43183	2.69016	1.441
FBgn0086707	ncm	2	2	DRSC02179	1/1	1	up	10.1157	7.95384	-4.15791
FBgn0086707	ncm	2	2	DRSC29504	1/1	1	up	2.37121	1.87543	-4.50551
FBgn0039626	Slu7	2	2	DRSC23582	1/1	1	up	2.89326	2.73874	2.2613
FBgn0039626	Slu7	2	2	DRSC14729	1/1	1	up	2.01731	1.82969	1.63236
FBgn0030365	Tango4	2	2	DRSC23475	1/1	1	up	3.06315	1.95206	0.877084
FBgn0030365	Tango4	2	2	DRSC19786	1/1	1	up	2.05565	1.52762	1.26222
FBgn0024236	foi	2	2	DRSC10719	4/4	1	up	7.68938	3.9111	3.53711
FBgn0024236	foi	2	2	DRSC29596	4/4	1	up	3.05921	2.695	0.695896
FBgn0003277	RpII215	2	2	DRSC20280	1/1	1	up	2.44001	2.21633	1.42744
FBgn0003277	RpII215	2	2	DRSC27157	1/1	1	up	2.40105	1.56964	1.56427
FBgn0265523	Smr	2	2	DRSC25781	4/4	1	up	4.40102	2.37107	1.02742
FBgn0265523	Smr	2	2	DRSC22986	4/4	1	up	1.58918	1.55397	-6.45712
FBgn0082598	akirin	2	2	DRSC11000	6/6	1	up	3.12594	2.7278	1.85407
FBgn0082598	akirin	2	2	DRSC26196	6/6	1	up	1.76069	1.60925	0.440391
FBgn0034948	Gadd34	2	2	DRSC04422	1/1	1	up	2.91867	2.57138	0.767633
FBgn0034948	Gadd34	2	2	DRSC26013	1/1	1	up	2.32843	2.29754	2.03148
FBgn0261606	RpL27A	2	2	DRSC00781	3/3	1	up	4.7587	4.68942	2.50212
FBgn0261606	RpL27A	2	2	DRSC28466	3/3	1	up	2.43588	2.39497	1.62856
FBgn0261608	RpL37A	2	2	DRSC25051	3/3	1	up	4.43633	3.6996	1.70689
FBgn0261608	RpL37A	2	2	DRSC02899	3/3	1	up	3.23118	1.95802	1.66494
FBgn0010265	RpS13	2	2	DRSC03419	3/3	1	up	5.69901	4.28701	1.15559
FBgn0010265	RpS13	2	2	DRSC28558	3/3	1	up	4.84849	4.33427	2.93586
FBgn0004867	RpS2	2	2	DRSC26760	3/3	1	up	4.78167	3.121	2.55028
FBgn0004867	RpS2	2	2	DRSC03614	3/3	1	up	3.94132	3.49055	3.31327
FBgn0032518	RpL24	2	2	DRSC03185	3/3	1	up	2.89073	1.8796	1.8175
FBgn0032518	RpL24	2	2	DRSC28724	3/3	1	up	2.25028	2.03276	0.658446
FBgn0013325	RpL11	2	2	DRSC07537	2/2	1	up	5.7312	4.52742	1.53971
FBgn0013325	RpL11	2	2	DRSC26217	2/2	1	up	2.09731	1.62783	1.33894
FBgn0034743	RpS16	2	2	DRSC29812	2/2	1	up	3.14529	2.02251	1.44074
FBgn0034743	RpS16	2	2	DRSC04442	2/2	1	up	1.90541	1.62442	1.21915
FBgn0036213	RpL10Ab	2	2	DRSC26988	2/2	1	up	4.77188	3.17675	1.77451
FBgn0036213	RpL10Ab	2	2	DRSC10798	2/2	1	up	2.85633	2.70478	1.84931
FBgn0086472	RpS25	2	2	DRSC29990	2/2	1	up	2.78827	2.29235	1.76876
FBgn0086472	RpS25	2	2	DRSC16837	2/2	1	up	2.13018	1.95142	0.566471
FBgn0003279	RpL4	2	2	DRSC16833	1/1	1	up	5.72928	4.65809	1.96558
FBgn0003279	RpL4	2	2	DRSC25032	1/1	1	up	3.19311	3.12764	1.30566
FBgn0014026	RpL7A	2	2	DRSC28833	5/5	1	up	3.41858	3.28968	1.92551
FBgn0014026	RpL7A	2	2	DRSC18709	5/5	1	up	3.16847	2.18684	2.02162
FBgn0029897	RpL17	2	2	DRSC29971	5/5	1	up	4.26322	3.62154	1.94345
FBgn0029897	RpL17	2	2	DRSC18293	5/5	1	up	3.31545	2.83297	1.69193
FBgn0261592	RpS6	2	2	DRSC25010	2/2	1	up	7.00503	6.11226	4.31388
FBgn0261592	RpS6	2	2	DRSC18712	2/2	1	up	6.04737	4.05325	3.1483
FBgn0001942	eIF-4a	2	2	DRSC26043	6/6	1	up	4.9469	4.34459	3.33258
FBgn0001942	eIF-4a	2	2	DRSC03526	6/6	1	up	4.21583	3.2158	0.786688
FBgn0025724	beta'COP	2	2	DRSC03492	1/1	1	up	3.98003	1.56904	-1.21175
FBgn0025724	beta'COP	2	2	DRSC26650	1/1	1	up	3.43008	3.2365	1.97919
FBgn0028968	gammaCOP	2	2	DRSC39106	4/4	1	up	3.3226	2.19606	1.44855
FBgn0028968	gammaCOP	2	2	DRSC16955	4/4	1	up	2.83576	2.48287	1.45162
FBgn0028969	deltaCOP	2	2	DRSC18760	2/2	1	up	4.74302	3.27451	2.75557
FBgn0028969	deltaCOP	2	2	DRSC25961	2/2	1	up	3.01005	2.39185	1.25665
FBgn0008635	betaCOP	2	2	DRSC20312	1/1	1	up	4.36349	1.53144	0.142675
FBgn0008635	betaCOP	2	2	DRSC27169	1/1	1	up	2.14405	2.05976	0.943867
FBgn0004574	Rop	2	2	DRSC26024	2/2	1	up	8.14038	5.3482	3.98838
FBgn0004574	Rop	2	2	DRSC08693	2/2	1	up	7.89708	5.73574	5.04721
FBgn0003885	alphaTub84D	3	2	DRSC12623	1/1	1	up	2.58711	2.3195	-3.58396
FBgn0003885	alphaTub84D	3	2	DRSC23498	1/1	1	up	2.10531	1.91541	1.88457
FBgn0025455	CycT	3	2	DRSC11124	4/4	1	up	3.27697	1.50219	-0.728097
FBgn0025455	CycT	3	2	DRSC29416	4/4	1	up	3.16996	2.10473	1.80417
FBgn0010382	CycE	3	2	DRSC03295	6/6	1	up	2.68249	1.793	1.78319
FBgn0010382	CycE	3	2	DRSC03296	5/6	1	up	1.76198	1.636	0.931271
FBgn0086687	Desat1	3	2	DRSC23578	5/5	1	up	4.67911	4.55508	2.01269
FBgn0086687	Desat1	3	2	DRSC16668	5/5	1	up	2.60811	1.97105	1.68348
FBgn0035713	velo	3	2	DRSC08841	2/4	1	up	4.65688	3.52658	3.17233
FBgn0035713	velo	3	2	DRSC27497	4/4	1	up	1.83969	1.54131	1.43355
FBgn0051992	gw	3	2	DRSC23497	6/6	1	up	4.69914	4.08801	2.12463
FBgn0051992	gw	3	2	DRSC17160	6/6	1	up	3.58796	2.64251	2.6143
FBgn0035900	ZC3H3	3	2	DRSC39048	1/1	1	up	6.79733	5.16316	3.02553
FBgn0035900	ZC3H3	3	2	DRSC10696	1/1	1	up	4.34613	3.40759	3.26789
FBgn0002593	RpLP1	3	2	DRSC00783	2/2	1	up	3.8643	2.45256	1.87479
FBgn0002593	RpLP1	3	2	DRSC23411	2/2	1	up	3.57926	2.78212	0.459356
FBgn0037632	Tcp-1eta	1	1	DRSC16410	1/1	1	up	2.01765	1.90029	-0.698617
FBgn0011703	RnrL	1	1	DRSC03413	1/1	1	up	2.2293	2.03279	1.7694
FBgn0003087	pim	1	1	DRSC03591	2/2	1	up	3.03872	1.8964	0.829346
FBgn0003701	thr	1	1	DRSC07706	2/2	1	up	3.90655	2.2339	1.47003
FBgn0035627	Sse	1	1	DRSC09746	1/1	1	up	2.79845	1.6333	1.35149
FBgn0000996	dup	1	1	DRSC07088	2/2	1	up	3.48616	3.27756	2.61309
FBgn0035640	mad2	1	1	DRSC10274	1/1	1	up	1.71873	1.57022	0.271924
FBgn0264291	Det	1	1	DRSC14489	1/1	1	up	1.61399	1.59988	0.413985
FBgn0040022	Set1	1	1	DRSC38775	9/9	1	up	3.51111	3.50632	2.09353
FBgn0005386	ash1	1	1	DRSC11325	2/2	1	up	3.44496	3.39693	0.717264
FBgn0002914	Myb	1	1	DRSC20260	4/4	1	up	3.63762	2.03968	-0.701232
FBgn0264922	smt3	1	1	DRSC03611	2/2	1	up	4.24298	3.42879	-5.41234
FBgn0033381	GstE13	1	1	DRSC06083	2/2	1	up	1.90812	1.51481	0.428291
FBgn0261283	SREBP	1	1	DRSC11182	4/4	1	up	2.60071	2.13561	0.961133
FBgn0000307	chif	1	1	DRSC03508	3/3	1	up	2.05256	1.66754	0.441905
FBgn0014127	barr	1	1	DRSC03488	3/3	1	up	2.63015	1.79521	1.22558
FBgn0010339	128up	1	1	DRSC05027	1/1	1	up	1.61559	1.61384	0.263104
FBgn0264962	Pcf11	1	1	DRSC23350	5/7	1	up	3.35522	3.28809	1.9708
FBgn0038271	UQCR-C1	1	1	DRSC15508	2/2	1	up	2.71777	1.70927	0.806135
FBgn0035853	UbcE2M	1	1	DRSC10828	3/3	1	up	2.65371	1.92501	1.12211
FBgn0026380	Prosbeta3	1	1	DRSC16801	1/1	1	up	2.63409	1.87453	0.909066
FBgn0028687	Rpt1	1	1	DRSC07542	1/1	1	up	3.11158	2.26381	1.89565
FBgn0028692	Rpn2	1	1	DRSC16839	3/3	1	up	2.90548	2.70076	0.380416
FBgn0032596	Prosbeta4	1	1	DRSC02603	2/2	1	up	3.09596	1.79638	0.738948
FBgn0250843	Prosalpha6	1	1	DRSC03401	2/2	1	up	2.70488	2.30556	2.09328
FBgn0010590	Prosbeta1	1	1	DRSC07159	1/1	1	up	5.66849	2.94005	0.964739
FBgn0261394	Prosalpha3	1	1	DRSC04644	1/1	1	up	2.02555	1.99629	1.75853
FBgn0023174	Prosbeta2	1	1	DRSC11257	1/1	1	up	1.86624	1.80512	-0.698605
FBgn0032725	Nedd8	1	1	DRSC02092	2/2	1	up	3.86133	3.11603	2.30991
FBgn0025638	Roc1a	1	1	DRSC18483	3/3	1	up	5.35263	1.85017	-1.94106
FBgn0028694	Rpn11	1	1	DRSC03422	1/1	1	up	2.85202	1.94449	0.838718
FBgn0017551	Rca1	1	1	DRSC03407	1/1	1	up	5.69576	4.53752	2.68546
FBgn0004419	me31B	1	1	DRSC03569	2/2	1	up	2.19084	1.50289	1.47689
FBgn0011638	La	1	1	DRSC03358	1/1	1	up	1.64756	1.58698	0.810493
FBgn0039183	Dis3	1	1	DRSC16034	2/2	1	up	3.08504	2.74849	1.25444
FBgn0031493	CG3605	1	1	DRSC00619	2/2	1	up	5.04127	2.72992	2.69644
FBgn0015393	hoip	1	1	DRSC03546	2/2	1	up	6.58574	6.18079	5.39953
FBgn0033400	CG2063	1	1	DRSC06811	1/1	1	up	3.55591	2.78246	1.74355
FBgn0033688	Prp8	1	1	DRSC07293	1/1	1	up	4.82514	3.44126	3.24755
FBgn0000662	fl(2)d	1	1	DRSC07620	4/4	1	up	1.79223	1.72368	0.642892
FBgn0040534	CG11985	1	1	DRSC14460	1/1	1	up	2.41643	2.15551	1.42504
FBgn0027784	Prp18	1	1	DRSC16802	1/1	1	up	2.55398	1.82645	0.099282
FBgn0037707	RnpS1	1	1	DRSC15154	1/1	1	up	2.2732	1.51666	0.85094
FBgn0001491	l(1)10Bb	1	1	DRSC20346	1/1	1	up	3.36124	2.58966	2.45145
FBgn0031871	Fgop2	1	1	DRSC02016	2/2	1	up	2.38566	1.89559	0.639252
FBgn0010398	Lrr47	1	1	DRSC03365	2/2	1	up	2.47557	1.96849	1.40593
FBgn0037188	CG7369	1	1	DRSC23501	1/1	1	up	2.54414	2.22001	0.943295
FBgn0038716	CG7342	1	1	DRSC16230	2/2	1	up	2.05022	2.00603	0.425691
FBgn0262955	RpII140	1	1	DRSC16831	2/2	1	up	3.60402	3.26136	1.12081
FBgn0005617	msl-1	1	1	DRSC03573	2/2	1	up	2.42544	1.60977	1.43027
FBgn0004597	CycC	1	1	DRSC16619	1/1	1	up	2.69552	2.28853	-0.113881
FBgn0019949	Cdk9	1	1	DRSC04601	1/1	1	up	2.36928	1.80654	1.68286
FBgn0028982	Spt6	1	1	DRSC18836	2/2	1	up	4.08336	2.22772	0.958778
FBgn0265297	pAbp	1	1	DRSC07659	3/3	1	up	5.0364	3.13291	-2.67256
FBgn0003941	RpL40	1	1	DRSC00782	2/2	1	up	2.00352	1.6222	1.46861
FBgn0015756	RpL9	1	1	DRSC03418	3/3	1	up	4.2489	3.77086	2.69675
FBgn0261597	RpS26	1	1	DRSC03420	5/5	1	up	8.63441	8.1341	3.69351
FBgn0086710	RpL30	1	1	DRSC02087	3/3	1	up	4.63931	3.93088	2.90111
FBgn0032987	RpL21	1	1	DRSC03704	3/3	1	up	2.48631	2.03971	1.5365
FBgn0034968	RpL12	1	1	DRSC04344	3/3	1	up	4.17359	1.98795	1.35171
FBgn0010408	RpS9	1	1	DRSC11273	4/4	1	up	5.10474	2.15814	0.807168
FBgn0260441	RpS12	1	1	DRSC11270	1/1	1	up	4.09309	3.78224	2.15369
FBgn0011284	RpS4	1	1	DRSC11272	3/3	1	up	4.34896	3.96261	1.58093
FBgn0036825	RpL26	1	1	DRSC10726	3/3	1	up	3.39769	2.73811	2.59253
FBgn0024733	RpL10	1	1	DRSC11947	3/3	1	up	2.97569	1.65279	1.01223
FBgn0002622	RpS3	1	1	DRSC16838	2/2	1	up	3.27955	2.41441	0.57367
FBgn0039713	RpS8	1	1	DRSC16318	4/4	1	up	2.32758	1.51079	1.31617
FBgn0002579	RpL36	1	1	DRSC18708	5/5	1	up	3.99656	3.22215	2.93319
FBgn0029785	RpL35	1	1	DRSC18347	3/3	1	up	2.9817	2.67433	2.51457
FBgn0010412	RpS19a	1	1	DRSC20281	5/5	1	up	3.93004	3.80732	2.57224
FBgn0015834	Trip1	1	1	DRSC03464	1/1	1	up	5.15596	2.87528	1.43134
FBgn0034258	eIF3-S8	1	1	DRSC06905	2/2	1	up	4.18023	3.45804	1.95058
FBgn0261609	eIF-2alpha	1	1	DRSC20327	2/2	1	up	3.3623	1.50451	-8.51451
FBgn0263740	eIF-2gamma	1	1	DRSC13081	3/3	1	up	2.1307	1.69413	1.18061
FBgn0085242	CG34213	1	1	DRSC38709	1/1	1	up	1.76384	1.52017	0.617839
FBgn0259823	CG42404	1	1	DRSC15558	3/3	1	up	1.99003	1.85567	0.388633
FBgn0040512	zetaCOP	1	1	DRSC11412	3/3	1	up	2.52086	1.51766	0.96934
FBgn0086656	shrb	1	1	DRSC07061	1/1	1	up	4.17708	2.72246	0.31945
FBgn0266668	Exo84	1	1	DRSC15965	2/2	1	up	2.021	1.99572	-0.348444
FBgn0266670	Sec5	1	1	DRSC00714	1/1	1	up	2.81985	2.06573	1.60399
FBgn0267330	KdelR	1	1	DRSC03353	3/3	1	up	2.07978	2.02743	1.61017
FBgn0262512	Vha14-1	1	1	DRSC07571	1/1	1	up	1.62065	1.57262	0.439318
FBgn0031090	Rab35	1	1	DRSC20691	4/4	1	up	2.03216	1.66371	1.09592
FBgn0029709	CHOp24	1	1	DRSC18310	2/2	1	up	1.72857	1.7171	-0.604611
Medium confidence suppressor
FBgn0264325	Atg6	2	1	DRSC24442	1/1	1	up	2.52416	1.51208	-0.738791
FBgn0032935	Atg18b	2	1	DRSC28594	2/2	1	up	1.69241	1.57686	-0.651091
FBgn0000043	Act42A	2	1	DRSC04835	1/1	1	up	2.94602	2.80218	1.59968
FBgn0259483	Mob4	2	1	DRSC04993	2/2	1	up	2.21103	1.9716	1.39335
FBgn0035437	Strip	2	1	DRSC29471	3/3	1	up	2.93082	2.16849	2.16355
FBgn0011745	Arp1	2	1	DRSC14118	1/1	1	up	1.76114	1.56669	1.35075
FBgn0003884	alphaTub84B	2	1	DRSC25011	1/1	1	up	3.74025	3.29291	3.20066
FBgn0035498	Fit1	2	1	DRSC08450	2/2	1	up	2.37077	2.30747	1.3549
FBgn0034880	ItgaPS5	2	1	DRSC28842	1/1	1	up	1.57771	1.53811	1.14887
FBgn0016696	Pitslre	2	1	DRSC11874	5/5	1	up	2.27675	1.63585	1.06342
FBgn0011726	tsr	2	1	DRSC04718	1/1	1	up	2.36711	1.85367	0.701741
FBgn0011692	pav	2	1	DRSC25088	1/1	1	up	5.11576	4.76465	3.69898
FBgn0030241	feo	2	1	DRSC23773	1/1	1	up	2.59853	1.52805	0.565421
FBgn0259113	DNApol-alpha180	2	1	DRSC16640	1/1	1	up	1.51603	1.50242	0.337859
FBgn0024227	aurB	2	1	DRSC03548	1/1	1	up	3.92677	3.07896	-1.58251
FBgn0004374	neb	2	1	DRSC28464	1/1	1	up	2.22085	1.53905	0.883918
FBgn0004106	Cdk1	2	1	DRSC03504	1/1	1	up	7.26284	6.41291	5.60945
FBgn0011766	E2f1	2	1	DRSC16655	6/6	1	up	2.11779	1.77863	0.864075
FBgn0036668	CG9715	2	1	DRSC25470	1/1	1	up	2.96665	1.80514	0.789732
FBgn0030028	Corp	2	1	DRSC17771	2/2	1	up	2.1027	1.6345	0.429645
FBgn0011763	Dp	2	1	DRSC40819	3/3	1	up	2.16398	1.54952	1.26581
FBgn0020388	Gcn5	2	1	DRSC26932	1/1	1	up	1.90154	1.58391	1.06614
FBgn0263755	Su(var)3-9	2	1	DRSC27837	1/1	1	up	2.20653	1.54713	0.728314
FBgn0262519	Mi-2	2	1	DRSC11222	4/4	1	up	3.88016	3.60219	3.05299
FBgn0000581	E(Pc)	2	1	DRSC07408	5/5	1	up	2.53228	2.4104	1.62968
FBgn0000212	brm	2	1	DRSC11330	6/6	1	up	1.83006	1.65348	0.529476
FBgn0002783	mor	2	1	DRSC15378	2/2	1	up	1.84607	1.65537	1.06439
FBgn0263782	Hmgcr	2	1	DRSC16704	1/1	1	up	2.83585	1.82546	1.36631
FBgn0032482	Pect	2	1	DRSC02868	4/4	1	up	2.40799	1.71185	0.866952
FBgn0039056	CenB1A	2	1	DRSC28028	2/2	1	up	2.79908	2.14699	1.27383
FBgn0039213	atl	2	1	DRSC26241	3/3	1	up	2.30558	2.28152	1.39996
FBgn0014857	His3.3A	2	1	DRSC03343	3/3	1	up	4.90377	3.18694	1.66455
FBgn0013981	His4r	2	1	DRSC16703	4/4	1	up	8.26599	6.5499	5.05253
FBgn0052418	vito	2	1	DRSC24852	1/1	1	up	2.54027	2.25685	-2.84868
FBgn0031282	Pex12	2	1	DRSC27149	2/2	1	up	2.27684	2.03259	1.08604
FBgn0014011	Rac2	2	1	DRSC11262	2/2	1	up	2.40624	2.19905	1.28214
FBgn0010621	Cct5	2	1	DRSC07357	2/2	1	up	2.56942	1.58558	-0.537006
FBgn0011640	lark	2	1	DRSC25108	5/5	1	up	2.52031	2.2012	1.08749
FBgn0026401	Nipped-B	2	1	DRSC29151	6/6	1	up	5.31621	3.3269	1.01714
FBgn0031888	Pvf2	2	1	DRSC02283	1/1	1	up	4.44903	1.87956	0.005926
FBgn0032006	Pvr	2	1	DRSC03080	13/13	1	up	9.67233	7.87744	4.49902
FBgn0033853	CG6145	2	1	DRSC05431	1/5	1	up	3.35957	2.16977	0.24586
FBgn0016672	Ipp	2	1	DRSC26058	1/1	1	up	1.8286	1.76731	0.405278
FBgn0243512	puc	2	1	DRSC17034	2/2	1	up	4.60132	3.31757	0.626051
FBgn0016120	ATPsynD	2	1	DRSC26487	3/3	1	up	2.34088	2.10038	-0.526376
FBgn0010105	comm	2	1	DRSC24259	2/2	1	up	2.53059	1.93924	0.190739
FBgn0013746	alien	2	1	DRSC03482	4/4	1	up	2.22647	2.08041	-1.51876
FBgn0039875	sip3	2	1	DRSC15402	2/2	1	up	1.76798	1.73665	1.07875
FBgn0086134	Prosalpha2	2	1	DRSC28078	1/1	1	up	2.06302	1.8945	1.58156
FBgn0004066	Prosalpha4	2	1	DRSC20271	1/1	1	up	2.02792	1.70638	1.22883
FBgn0002787	Rpn8	2	1	DRSC29897	3/3	1	up	3.35058	2.81173	2.09825
FBgn0028688	Rpn7	2	1	DRSC16841	1/1	1	up	3.70115	3.21942	2.02468
FBgn0028691	Rpn9	2	1	DRSC27177	2/2	1	up	1.92237	1.83566	0.815721
FBgn0028690	Rpn5	2	1	DRSC28279	1/1	1	up	2.4014	1.53781	0.802085
FBgn0261396	Rpn3	2	1	DRSC03318	2/2	1	up	2.45239	2.16046	-1.50952
FBgn0032884	Pomp	2	1	DRSC03201	1/1	1	up	2.30883	2.16699	1.66533
FBgn0023175	Prosalpha7	2	1	DRSC29365	1/1	1	up	2.60114	2.10821	1.7133
FBgn0029134	Prosbeta5	2	1	DRSC28939	2/2	1	up	2.548	2.5465	1.30314
FBgn0015509	Cul1	2	1	DRSC26395	4/4	1	up	1.93924	1.64233	-0.982508
FBgn0263231	bel	2	1	DRSC25066	2/2	1	up	3.06207	1.79238	1.43222
FBgn0262743	Fs(2)Ket	2	1	DRSC03328	5'5	1	up	1.70747	1.53306	0.864144
FBgn0039828	CG1542	2	1	DRSC15035	1/1	1	up	2.2502	1.63266	1.48311
FBgn0038168	omd	2	1	DRSC16507	3/3	1	up	2.61724	2.32555	-0.413267
FBgn0261383	IntS6	2	1	DRSC30100	5/5	1	up	4.71603	2.29568	2.13395
FBgn0262601	SmB	2	1	DRSC03437	1/1	1	up	3.68499	2.89945	2.41881
FBgn0023167	SmD3	2	1	DRSC29356	1/1	1	up	1.89035	1.73677	1.47319
FBgn0086895	pea	2	1	DRSC07120	1/1	1	up	3.03079	2.66651	0.962286
FBgn0033210	U2A	2	1	DRSC28070	1/1	1	up	2.32878	1.88298	0.133284
FBgn0035692	CG13298	2	1	DRSC26462	1/1	1	up	4.01337	3.59216	-0.265014
FBgn0037882	CG17187	2	1	DRSC29903	1/1	1	up	1.93198	1.56869	1.1196
FBgn0038772	mdlc	2	1	DRSC15690	1/1	1	up	2.00681	1.56057	-0.624168
FBgn0037220	CG14641	2	1	DRSC26839	1/1	1	up	3.87274	1.98207	0.826756
FBgn0024998	CG2685	2	1	DRSC18463	1/1	1	up	2.44263	2.29082	1.21641
FBgn0015818	Spx	2	1	DRSC23542	1/1	1	up	6.96788	5.77261	2.10438
FBgn0004856	Bx42	2	1	DRSC17743	2/2	1	up	10.0859	5.08779	4.14522
FBgn0005411	U2af50	2	1	DRSC20297	4/4	1	up	5.3712	1.95768	1.30119
FBgn0034568	CG3216	2	1	DRSC04347	2/2	1	up	1.89979	1.86131	0.954547
FBgn0027567	CG8108	2	1	DRSC25065	2/2	1	up	1.93758	1.73943	0.096528
FBgn0016917	Stat92E	2	1	DRSC16870	11/11	1	up	2.38171	1.99373	0.60356
FBgn0004638	drk	2	1	DRSC27911	5/5	1	up	3.55399	3.14045	1.47525
FBgn0003205	Ras85D	2	1	DRSC16814	1/1	1	up	3.42554	2.27293	-3.63141
FBgn0037734	trbd	2	1	DRSC27999	1/1	1	up	1.86912	1.61097	0.686492
FBgn0039879	Ir100a	2	1	DRSC14329	1/1	1	up	2.07512	1.86698	1.56869
FBgn0003275	RpII18	2	1	DRSC12366	1/1	1	up	2.70212	2.04287	1.44898
FBgn0035145	MED14	2	1	DRSC23587	2/2	1	up	2.21714	2.13981	0.798215
FBgn0027553	NELF-B	2	1	DRSC26242	1/1	1	up	2.26748	1.70624	0.649671
FBgn0034853	Ice1	2	1	DRSC04191	1/1	1	up	1.74288	1.53336	1.38552
FBgn0010280	Taf4	2	1	DRSC25921	9/9	1	up	2.23206	1.85888	-0.046469
FBgn0004656	fs(1)h	2	1	DRSC29017	9/9	1	up	2.39237	2.17224	1.5117
FBgn0015371	chn	2	1	DRSC06086	9/9	1	up	2.9163	2.21311	1.28673
FBgn0034051	Mlf	2	1	DRSC07472	8/8	1	up	2.43113	1.53275	1.0715
FBgn0020496	CtBP	2	1	DRSC23712	10/10	1	up	2.17884	1.95393	-0.165112
FBgn0004838	Hrb27C	2	1	DRSC03347	8/8	1	up	2.56808	2.05995	1.88117
FBgn0015521	RpS21	2	1	DRSC28234	5/5	1	up	4.79314	3.85299	1.74503
FBgn0005593	RpL7	2	1	DRSC03417	2/2	1	up	4.32168	3.92317	2.96434
FBgn0031980	RpL36A	2	1	DRSC03055	2/2	1	up	2.36577	1.76605	1.13397
FBgn0003942	RpS27A	2	1	DRSC03421	1/1	1	up	2.03158	1.90306	-3.67353
FBgn0002607	RpL19	2	1	DRSC28391	2/2	1	up	2.22652	2.0267	0.829977
FBgn0033912	RpS23	2	1	DRSC26313	2/2	1	up	5.13605	3.53787	2.88406
FBgn0034138	RpS15	2	1	DRSC23462	2/2	1	up	8.11999	6.9257	2.81214
FBgn0003274	RpLP2	2	1	DRSC07539	1/1	1	up	1.80693	1.75949	1.19543
FBgn0261596	RpS24	2	1	DRSC28412	1/1	1	up	4.83851	4.56432	2.37843
FBgn0025286	RpL31	2	1	DRSC29618	3/3	1	up	2.53615	1.88243	0.780987
FBgn0005533	RpS17	2	1	DRSC29519	1/1	1	up	2.0639	1.98203	-6.08881
FBgn0039359	RpL27	2	1	DRSC25890	4/4	1	up	3.5293	3.46035	0.872365
FBgn0002626	RpL32	2	1	DRSC16835	4/4	1	up	2.33566	2.27151	2.13423
FBgn0002626	RpL32	2	1	DRSC16835	4/4	1	up	1.62386	1.47411	1.10656
FBgn0039757	RpS7	2	1	DRSC15394	4/4	1	up	2.26585	2.0917	1.83753
FBgn0037351	RpL13A	2	1	DRSC12265	2/2	1	up	3.1866	1.91863	1.86557
FBgn0038834	RpS30	2	1	DRSC26355	3/3	1	up	6.05582	5.0155	3.87962
FBgn0039300	RpS27	2	1	DRSC29946	2/2	1	up	4.57518	3.40228	2.217
FBgn0003517	sta	2	1	DRSC25879	4/4	1	up	6.63935	6.58567	1.53873
FBgn0030136	RpS28b	2	1	DRSC29909	2/2	1	up	2.35727	1.96365	-4.64906
FBgn0033699	RpS11	2	1	DRSC07289	2/2	1	up	2.66245	2.63634	2.37151
FBgn0010747	Srp54k	2	1	DRSC11289	1/1	1	up	2.53314	1.69887	0.990768
FBgn0033902	Tango7	2	1	DRSC07142	2/2	1	up	3.42301	2.65189	1.34803
FBgn0004926	eIF-2beta	2	1	DRSC11341	1/1	1	up	4.623	2.57441	2.14965
FBgn0037249	eIF3-S10	2	1	DRSC28481	2/2	1	up	3.80027	1.89819	0.59401
FBgn0037270	CG9769	2	1	DRSC12328	1/1	1	up	3.61007	3.10053	2.22868
FBgn0029629	eIF3ga	2	1	DRSC18427	1/1	1	up	3.26659	2.31395	0.020648
FBgn0020618	Rack1	2	1	DRSC23796	4/4	1	up	4.33513	2.55063	0.580378
FBgn0031673	CG31650	2	1	DRSC03140	7/7	1	up	1.6638	1.5131	1.16287
FBgn0031779	CG9175	2	1	DRSC41526	2/2	1	up	1.81654	1.70538	1.47228
FBgn0000556	Ef1alpha48D	2	1	DRSC25133	4/4	1	up	2.5994	2.13228	-0.054745
FBgn0265345	CR44299	2	1	DRSC05237	1/1	1	up	2.59106	1.55922	1.16369
FBgn0035877	CG7083	2	1	DRSC24327	1/1	1	up	2.86675	1.91039	-0.395366
FBgn0036020	CG8336	2	1	DRSC29553	4/4	1	up	1.59104	1.57551	0.447955
FBgn0036305	CG10984	2	1	DRSC09817	4/4	1	up	2.16327	1.88661	-0.004117
FBgn0038330	CG14868	2	1	DRSC27707	1/1	1	up	2.81474	2.03211	-0.142164
FBgn0010877	l(3)05822	2	1	DRSC16202	4/4	1	up	2.12469	1.97738	0.039689
FBgn0040588	CG13841	2	1	DRSC26257	2/2	1	up	2.46913	2.19983	1.55521
FBgn0039863	CG1815	2	1	DRSC29554	2/2	1	up	1.6531	1.5995	1.32516
FBgn0025626	CG4281	2	1	DRSC18521	1/1	1	up	1.60767	1.53672	1.38346
FBgn0029899	CG14438	2	1	DRSC17930	3/3	1	up	3.77424	3.23151	2.59744
FBgn0030974	CG7358	2	1	DRSC25501	3/3	1	up	2.37276	1.96305	0.756653
FBgn0031053	CG14223	2	1	DRSC24816	3/3	1	up	1.70853	1.64492	1.43957
FBgn0014010	Rab5	2	1	DRSC00777	9/9	1	up	1.86258	1.5392	0.361288
FBgn0039402	Vps2	2	1	DRSC14886	1/1	1	up	4.46913	4.04567	2.66874
FBgn0015789	Rab10	2	1	DRSC25270	1/1	1	up	2.19662	1.97722	-0.669099
FBgn0013343	Syx1A	2	1	DRSC15359	3/3	1	up	5.42334	3.04608	1.42326
FBgn0031106	Syx16	2	1	DRSC20507	1/1	1	up	3.03935	2.1224	1.55948
FBgn0003660	Syb	2	1	DRSC07559	5/5	1	up	4.03794	1.50137	-2.20542
FBgn0036448	mop	2	1	DRSC28489	1/1	1	up	1.96394	1.86464	1.64359
FBgn0015024	CkIalpha	4	2	DRSC25564	6/6	1	up	3.65583	3.31061	-0.087633
FBgn0015024	CkIalpha	4	2	DRSC20231	6/6	1	up	3.53178	2.48066	1.58214
FBgn0016694	Pdp1	4	2	DRSC08896	2/13	1	up	3.95503	2.69135	2.2662
FBgn0016694	Pdp1	4	2	DRSC08897	2/13	1	up	3.75005	3.65661	3.35716
FBgn0261885	osa	7	2	DRSC17022	6/6	1	up	2.63537	2.37721	1.06739
FBgn0261885	osa	7	2	DRSC38567	6/6	1	up	3.01115	1.61699	-1.27977
Low confidence suppressor
FBgn0003525	stg	3	1	DRSC17071	2/2	1	up	7.84487	6.9294	4.09926
FBgn0004103	Pp1-87B	3	1	DRSC16794	1/1	1	up	5.79719	4.78512	3.8125
FBgn0004378	Klp61F	3	1	DRSC28179	1/1	1	up	4.92327	3.66726	3.25471
FBgn0260991	Incenp	3	1	DRSC28036	3/3	1	up	4.80112	4.39137	1.86974
FBgn0024987	ssx	3	1	DRSC18492	4/4	1	up	3.73794	1.8027	0.128848
FBgn0001297	kay	3	1	DRSC16977	5/5	1	up	3.41412	3.10043	3.06731
FBgn0004509	Fur1	3	1	DRSC16676	8/9	1	up	2.15843	1.72234	0.622186
FBgn0266709	Zmynd10	3	1	DRSC09826	1/1	1	up	2.31145	1.8822	0.649995
FBgn0021761	Nup154	3	1	DRSC26396	3/3	1	up	2.22677	1.80609	1.48781
FBgn0037573	eIF4AIII	3	1	DRSC22432	1/1	1	up	2.30697	1.79447	0.700371
FBgn0016978	snRNP-U1-70K	3	1	DRSC28803	2/2	1	up	2.71917	2.10901	1.85187
FBgn0033859	fand	3	1	DRSC06967	1/1	1	up	4.47965	2.96423	2.46863
FBgn0265574	Cdc5	3	1	DRSC08577	2/2	1	up	4.18842	3.40292	2.77338
FBgn0261933	SmD1	3	1	DRSC28571	1/1	1	up	3.74574	1.6833	1.52652
FBgn0003449	snf	3	1	DRSC38949	1/1	1	up	1.87414	1.50595	1.33034
FBgn0001965	Sos	3	1	DRSC23624	1/1	1	up	3.8566	1.58411	1.46727
FBgn0004636	Rap1	3	1	DRSC08686	3/3	1	up	1.79847	1.54625	0.366532
FBgn0259214	PMCA	3	1	DRSC17154	11/11	1	up	3.44717	1.75986	-1.42559
FBgn0052296	Mrtf	3	1	DRSC08410	3/3	1	up	2.29694	1.95877	-0.520674
FBgn0026372	RpL23A	3	1	DRSC25828	1/1	1	up	5.7599	3.72819	1.59674
FBgn0261602	RpL8	3	1	DRSC29905	2/2	1	up	2.79226	2.40051	1.95498
FBgn0039857	RpL6	3	1	DRSC25982	2/2	1	up	3.37974	3.37105	2.34142
FBgn0051637	CG31637	3	1	DRSC03263	2/2	1	up	1.7428	1.57625	0.611636
FBgn0038947	Sar1	3	1	DRSC24141	4/4	1	up	5.55907	5.07101	1.50409
FBgn0263929	jvl	4	1	DRSC13053	3/7	1	up	2.93115	2.31377	0.984087
FBgn0261617	nej	4	1	DRSC18801	4/4	1	up	4.19523	1.9864	1.98422
FBgn0012034	AcCoAS	4	1	DRSC25972	3/3	1	up	1.69755	1.5162	1.08915
FBgn0031030	Tao	4	1	DRSC19574	6/9	1	up	4.21809	2.1258	0.338906
FBgn0043884	mask	4	1	DRSC16005	6/6	1	up	2.11358	1.72273	-0.212799
FBgn0039566	CG4849	4	1	DRSC15662	1/1	1	up	2.18737	2.08733	1.13478
FBgn0083969	CG34133	4	1	DRSC16319	3/3	1	up	2.71183	1.72593	1.22766
FBgn0031294	IA-2	5	1	DRSC00652	3/3	1	up	2.00412	1.79439	-0.159563
FBgn0029887	CG3198	5	1	DRSC38993	1/1	1	up	2.42442	1.57331	1.03388
FBgn0052451	SPoCk	5	1	DRSC24007	7/7	1	up	1.82576	1.62356	0.030349
FBgn0261547	Exn	5	1	DRSC07938	1/5	1	up	2.47854	1.71911	0.620041
FBgn0260934	par-1	6	1	DRSC05792	6/11	1	up	3.028	1.73419	-0.656378
FBgn0031023	CG14200	6	1	DRSC19555	3/3	1	up	2.3092	1.72789	0.376859
FBgn0064225	RpL5	7	1	DRSC03801	4/4	1	up	2.57093	2.28438	2.04223
FBgn0264562	Hr4	8	1	DRSC18599	4/9	1	up	1.75545	1.51524	0.37631
FBgn0266696	CG45186	9	1	DRSC24435	9/31	1	up	2.89988	1.82799	0.760632
High confidence enhancer
FBgn0034674	CG9304	2	2	DRSC04538	2/2	1	Down	-3.74589	-1.56795	0.355589
FBgn0034674	CG9304	2	2	DRSC26210	2/2	1	Down	-3.46352	-1.64855	0.461988
FBgn0010406	RNaseX25	2	2	DRSC11259	1/1	1	Down	-5.83487	-1.56066	-1.49134
FBgn0010406	RNaseX25	2	2	DRSC29835	1/1	1	Down	-10.153	-4.86293	-2.93674
FBgn0010548	Aldh-III	2	2	DRSC06047	12/12	1	Down	-3.69626	-3.25886	0.307649
FBgn0010548	Aldh-III	2	2	DRSC26578	12/12	1	Down	-2.284	-1.81786	-1.76137
FBgn0011279	Obp69a	2	2	DRSC11247	1/1	1	Down	-4.12289	-3.3683	-1.68574
FBgn0011279	Obp69a	2	2	DRSC27681	1/1	1	Down	-2.31887	-1.62605	0.028255
FBgn0023407	B4	2	2	DRSC01868	3/3	1	Down	-5.51277	-1.61458	-1.4569
FBgn0023407	B4	2	2	DRSC03175	2/3	1	Down	-4.18788	-1.80573	1.1324
FBgn0023521	CG3587	2	2	DRSC18541	1/1	1	Down	-5.19998	-3.25146	-2.52309
FBgn0023521	CG3587	2	2	DRSC21966	1/1	1	Down	-2.26758	-1.71016	-0.748191
FBgn0031697	CG14024	2	2	DRSC00868	2/2	1	Down	-3.03756	-1.59077	-1.15494
FBgn0031697	CG14024	2	2	DRSC02354	2/2	1	Down	-3.11867	-1.6017	-1.5438
FBgn0031851	Aatf	2	2	DRSC02131	1/1	1	Down	-10.4102	-1.70474	0.557392
FBgn0031851	Aatf	2	2	DRSC29405	1/1	1	Down	-2.35729	-1.62449	-1.54387
FBgn0032358	Ppt2	2	2	DRSC02786	1/1	1	Down	-8.67319	-3.20116	0.950676
FBgn0032358	Ppt2	2	2	DRSC26027	1/1	1	Down	-2.27085	-1.89836	0.535158
FBgn0039593	Sid	2	2	DRSC16588	1/1	1	Down	-3.56575	-2.99482	0.898126
FBgn0039593	Sid	2	2	DRSC26318	1/1	1	Down	-2.59535	-2.41616	-0.22009
FBgn0086444	l(2)37Cb	2	2	DRSC02095	1/1	1	Down	-7.9998	-4.94498	-1.42545
FBgn0086444	l(2)37Cb	2	2	DRSC24383	1/1	1	Down	-13.0176	-8.5339	-1.63668
FBgn0010453	Wnt4	3	2	DRSC00976	2/2	1	Down	-1.72535	-1.56458	-1.22833
FBgn0010453	Wnt4	3	2	DRSC00977	2/2	1	Down	-1.7951	-1.65634	-0.400975
FBgn0086347	Myo31DF	3	2	DRSC22702	3/3	1	Down	-3.40387	-1.50919	-0.76182
FBgn0086347	Myo31DF	3	2	DRSC03376	3/3	1	Down	-8.60179	-4.0927	0.221074
FBgn0040281	Aplip1	3	2	DRSC08697	2/2	1	Down	-2.83378	-1.61878	0.737763
FBgn0040281	Aplip1	3	2	DRSC21587	2/2	1	Down	-2.69679	-1.76028	-0.198953
FBgn0052815	CG32815	3	2	DRSC18179	2/2	1	Down	-2.97907	-1.62555	-0.789755
FBgn0052815	CG32815	3	2	DRSC29799	1/2	1	Down	-6.98605	-5.18642	0.132301
FBgn0262617	CG43143	3	2	DRSC14414	9/9	1	Down	-7.50706	-4.07611	-0.293681
FBgn0262617	CG43143	3	2	DRSC14416	2/9	1	Down	-6.72855	-4.8347	-0.397942
FBgn0000568	Eip75B	1	1	DRSC23047	7/7	1	Down	-2.30606	-1.7069	0.375974
FBgn0261524	lic	1	1	DRSC20347	1/1	1	Down	-8.62229	-5.32029	0.480039
FBgn0036488	CG6878	1	1	DRSC10737	1/1	1	Down	-3.3922	-2.8422	-0.345258
FBgn0035497	CG14995	1	1	DRSC22991	7/7	1	Down	-8.01447	-5.84957	-0.046544
FBgn0038651	CG14299	1	1	DRSC14778	2/2	1	Down	-5.23428	-2.78981	1.62918
FBgn0037980	CG3313	1	1	DRSC15475	2/2	1	Down	-7.41572	-2.84524	-1.35256
FBgn0005775	Con	1	1	DRSC08652	2/2	1	Down	-5.31935	-3.76706	0.592008
FBgn0011771	Hem	1	1	DRSC11865	1/1	1	Down	-2.63836	-2.12096	0.518124
FBgn0015615	SMC3	1	1	DRSC20227	1/1	1	Down	-3.86388	-2.60147	-0.221744
FBgn0015625	CycB3	1	1	DRSC16618	2/2	1	Down	-2.2073	-1.59947	-0.46009
FBgn0024555	flfl	1	1	DRSC16474	3/3	1	Down	-5.50631	-2.82688	1.03732
FBgn0011818	oaf	1	1	DRSC00831	4/4	1	Down	-2.71396	-1.78898	0.862446
FBgn0031575	Cep97	1	1	DRSC00637	1/2	1	Down	-3.88443	-2.07403	0.723844
FBgn0033354	FANCI	1	1	DRSC06416	1/1	1	Down	-4.7301	-1.76655	-0.687678
FBgn0003302	rux	1	1	DRSC18829	2/2	1	Down	-16.9461	-7.45601	-2.39008
FBgn0025631	moody	1	1	DRSC18515	6/6	1	Down	-7.39917	-3.65355	-0.635683
FBgn0037607	CG8036	1	1	DRSC16366	3/3	1	Down	-2.76735	-1.98487	-0.411449
FBgn0061198	HSPC300	1	1	DRSC22880	2/2	1	Down	-2.76867	-2.12592	-1.27491
FBgn0051907	CG31907	1	1	DRSC00967	2/2	1	Down	-2.16409	-1.89597	-1.8626
FBgn0001247	Ide	1	1	DRSC11867	1/1	1	Down	-2.4754	-1.58789	-0.341469
FBgn0004428	LysE	1	1	DRSC08675	1/1	1	Down	-2.99305	-1.57172	-0.411166
FBgn0037906	PGRP-LB	1	1	DRSC14926	6/6	1	Down	-5.53342	-1.80744	-0.67749
FBgn0034726	Mes4	1	1	DRSC04105	2/2	1	Down	-9.15547	-1.54786	-0.970473
FBgn0002905	mus308	1	1	DRSC17006	1/1	1	Down	-5.91959	-4.59558	1.68098
FBgn0003598	Su(var)3-7	1	1	DRSC16872	2/2	1	Down	-3.65694	-3.40485	-1.05872
FBgn0037659	Kdm2	1	1	DRSC14286	4/4	1	Down	-3.39682	-2.52369	0.953958
FBgn0040372	G9a	1	1	DRSC18619	2/2	1	Down	-3.9925	-1.60973	0.468718
FBgn0040078	pont	1	1	DRSC17029	1/1	1	Down	-2.45021	-2.07137	-0.436704
FBgn0033917	CG8503	1	1	DRSC07200	1/1	1	Down	-1.71189	-1.61899	0.275194
FBgn0028507	CG3793	1	1	DRSC01982	2/2	1	Down	-3.2069	-1.52539	-0.643631
FBgn0035829	HP4	1	1	DRSC10958	2/2	1	Down	-8.63661	-2.12612	-0.211086
FBgn0027950	MBD-like	1	1	DRSC16996	3/3	1	Down	-6.46554	-2.69008	0.69336
FBgn0030994	HP1D3csd	1	1	DRSC19548	1/1	1	Down	-3.23902	-3.05359	-0.100111
FBgn0262169	magu	1	1	DRSC06832	4/4	1	Down	-6.0519	-5.83372	-1.82337
FBgn0000455	Dip-C	1	1	DRSC15855	2/2	1	Down	-1.91237	-1.51146	0.882001
FBgn0000565	Eip71CD	1	1	DRSC11159	6/6	1	Down	-2.82995	-2.20673	-0.237645
FBgn0001185	her	1	1	DRSC03543	2/2	1	Down	-7.23844	-3.59446	-0.226631
FBgn0001226	Hsp27	1	1	DRSC11190	2/2	1	Down	-2.63232	-2.4616	0.702221
FBgn0001230	Hsp68	1	1	DRSC16712	1/1	1	Down	-6.36566	-2.09858	-0.606445
FBgn0001324	kto	1	1	DRSC10983	1/2	1	Down	-5.62916	-2.2435	0.822491
FBgn0001341	l(1)1Bi	1	1	DRSC18788	1/1	1	Down	-2.87919	-2.07562	-0.743665
FBgn0002021	l(2)37Bb	1	1	DRSC02088	1/1	1	Down	-6.44749	-3.23863	-2.07943
FBgn0002021	l(2)37Bb	1	1					-1.56834	-0.133373	0.364238
FBgn0002922	nau	1	1	DRSC17011	2/2	1	Down	-6.18828	-2.20225	0.337663
FBgn0003015	osk	1	1	DRSC17023	3/3	1	Down	-5.75054	-2.74209	0.463158
FBgn0003062	Fib	1	1	DRSC04614	1/1	1	Down	-3.42162	-2.18749	-1.2551
FBgn0003567	su(Hw)	1	1	DRSC17074	3/3	1	Down	-6.48968	-4.88395	-3.60661
FBgn0004390	RasGAP1	1	1	DRSC11172	3/3	1	Down	-4.8561	-2.8276	-1.41746
FBgn0005677	dac	1	1	DRSC03518	6/6	1	Down	-8.60528	-7.478	-1.17751
FBgn0011227	ox	1	1	DRSC07520	1/1	1	Down	-3.93426	-1.73134	-0.47678
FBgn0011672	Mvl	1	1	DRSC16752	6/6	1	Down	-8.91062	-5.74471	-3.18897
FBgn0013954	FK506-bp2	1	1	DRSC07425	1/1	1	Down	-3.6855	-2.34324	0.679256
FBgn0015338	CG5861	1	1	DRSC02907	1/1	1	Down	-9.22282	-2.36093	-0.127535
FBgn0015765	p38a	1	1	DRSC16743	3/3	1	Down	-5.58858	-5.28071	0.660924
FBgn0015801	Reg-5	1	1	DRSC04647	2/2	1	Down	-7.5806	-5.18193	-0.890384
FBgn0017572	Mo25	1	1	DRSC11224	2/2	1	Down	-2.0978	-2.09229	0.637471
FBgn0019661	roX1	1	1	DRSC21884	5/5	1	Down	-2.11964	-1.83472	-1.57261
FBgn0020018	Ppox	1	1	DRSC17033	1/1	1	Down	-2.62814	-2.33578	0.76894
FBgn0022153	l(2)k05819	1	1	DRSC00826	3/3	1	Down	-2.01551	-1.50871	0.424474
FBgn0022344	CG10340	1	1	DRSC14232	1/1	1	Down	-8.14592	-5.53877	-2.36782
FBgn0023094	cyc	1	1	DRSC11337	1/1	1	Down	-2.76246	-1.74339	0.413719
FBgn0023129	aay	1	1	DRSC11320	1/1	1	Down	-5.76377	-4.45106	0.756174
FBgn0023130	a6	1	1	DRSC18733	3/3	1	Down	-7.36196	-5.59653	-0.132846
FBgn0023514	CG14805	1	1	DRSC18554	1/1	1	Down	-4.86071	-2.14333	0.625899
FBgn0024352	Hop	1	1	DRSC00756	1/1	1	Down	-4.67191	-2.70345	0.675297
FBgn0025109	Bem46	1	1	DRSC00275	1/1	1	Down	-2.68483	-1.73811	0.87328
FBgn0025627	CG4194	1	1	DRSC18520	1/1	1	Down	-7.75846	-5.67048	1.23063
FBgn0026090	CG14812	1	1	DRSC18491	2/2	1	Down	-3.3783	-2.13657	-1.48093
FBgn0026319	Traf4	1	1	DRSC00794	2/2	1	Down	-3.89145	-2.57076	-0.443627
FBgn0026393	Or43b	1	1	DRSC07486	1/1	1	Down	-6.77111	-2.96007	-0.038616
FBgn0026749	Yippee	1	1	DRSC20301	2/2	1	Down	-8.11885	-3.01813	-0.781013
FBgn0026761	Trap1	1	1	DRSC05019	2/2	1	Down	-3.30477	-1.70404	-0.386297
FBgn0027081	Aats-thr	1	1	DRSC02843	4/4	1	Down	-5.38974	-1.82717	-1.57718
FBgn0027342	fz4	1	1	DRSC18780	2/2	1	Down	-5.49232	-2.28436	-0.068683
FBgn0029502	COQ7	1	1	DRSC29047	1/1	1	Down	-6.86432	-2.21566	-0.594378
FBgn0029507	Tsp42Ed	1	1	DRSC05940	2/2	1	Down	-5.4647	-3.06286	-2.96364
FBgn0029665	CG14270	1	1	DRSC17913	1/1	1	Down	-2.48891	-2.2969	0.188705
FBgn0029672	CG2875	1	1	DRSC18231	3/3	1	Down	-4.00195	-2.96155	0.874234
FBgn0029853	CG3781	1	1	DRSC18323	1/1	1	Down	-2.49946	-1.70719	-0.962097
FBgn0029915	CG14434	1	1	DRSC17927	3/3	1	Down	-3.99165	-2.99334	0.745926
FBgn0030029	CG15343	1	1	DRSC18028	1/1	1	Down	-4.74841	-3.91659	0.191967
FBgn0030100	CG12106	1	1	DRSC17805	1/1	1	Down	-6.33573	-1.52723	0.520063
FBgn0030109	CG12121	1	1	DRSC17816	1/1	1	Down	-1.9317	-1.58685	-0.306743
FBgn0030178	CG2974	1	1	DRSC18251	1/1	1	Down	-7.26861	-6.04651	-1.99941
FBgn0030195	CG2898	1	1	DRSC18238	1/1	1	Down	-2.93789	-2.59714	-1.8314
FBgn0030246	CG1582	1	1	DRSC19732	2/2	1	Down	-7.18128	-1.50072	-0.880508
FBgn0030480	Tim9a	1	1	DRSC19753	2/2	1	Down	-5.25889	-2.13644	0.081158
FBgn0030499	CG11178	1	1	DRSC19396	2/2	1	Down	-4.41981	-1.83865	0.425666
FBgn0030525	CG10996	1	1	DRSC19363	1/1	1	Down	-2.84389	-2.24586	0.977995
FBgn0030529	Clic	1	1	DRSC19364	2/2	1	Down	-10.4275	-1.63964	-1.04484
FBgn0030571	CG14414	1	1	DRSC19599	4/4	1	Down	-4.00112	-2.34577	-0.15655
FBgn0030583	CG14410	1	1	DRSC19596	1/1	1	Down	-3.82481	-3.34098	0.102036
FBgn0030594	CG9509	1	1	DRSC20188	2/2	1	Down	-7.1579	-1.67746	-0.416244
FBgn0030611	CG15027	1	1	DRSC19608	1/1	1	Down	-4.40427	-1.81281	-0.083747
FBgn0030686	mRpL3	1	1	DRSC20100	1/1	1	Down	-4.68237	-1.79146	-0.527175
FBgn0030688	CG8952	1	1	DRSC20133	1/1	1	Down	-6.65565	-2.42708	0.656413
FBgn0030692	mRpS30	1	1	DRSC20107	2/2	1	Down	-9.19359	-2.82217	0.467315
FBgn0030699	CG8578	1	1	DRSC20114	3/3	1	Down	-4.02671	-1.74158	2.03849
FBgn0030718	ND-20	1	1	DRSC20164	3/3	1	Down	-10.0742	-4.67931	-0.318198
FBgn0030735	CG3632	1	1	DRSC19871	6/6	1	Down	-10.093	-1.90711	0.515733
FBgn0030791	CG9132	1	1	DRSC20159	3/3	1	Down	-8.13251	-6.60586	0.123715
FBgn0030809	Ubr1	1	1	DRSC20148	3/3	1	Down	-6.23534	-2.85376	-1.68553
FBgn0030936	CG6481	1	1	DRSC19995	1/1	1	Down	-4.23491	-4.16064	-1.51551
FBgn0031107	HERC2	1	1	DRSC20566	1/1	1	Down	-2.17555	-1.77923	-0.728494
FBgn0031117	GstT3	1	1	DRSC20541	3/3	1	Down	-3.66945	-2.05455	-1.80017
FBgn0031142	r-cup	1	1	DRSC20475	1/1	1	Down	-2.13452	-1.54622	-0.915812
FBgn0031157	CG1503	1	1	DRSC20512	2/2	1	Down	-4.47536	-2.92601	1.35342
FBgn0031169	CG1494	1	1	DRSC20509	2/2	1	Down	-2.54182	-2.43212	-2.3826
FBgn0031216	Zir	1	1	DRSC00307	1/1	1	Down	-6.94781	-3.55663	1.45819
FBgn0031459	CG2862	1	1	DRSC26502	3/3	1	Down	-2.36566	-1.59006	-1.31602
FBgn0031676	CG14040	1	1	DRSC02366	1/1	1	Down	-3.43054	-3.25109	0.130915
FBgn0031877	CG10399	1	1	DRSC02051	2/2	1	Down	-3.36949	-1.54741	0.164977
FBgn0032015	Ostgamma	1	1	DRSC03074	1/1	1	Down	-3.64874	-1.65246	-0.621389
FBgn0032170	CG4658	1	1	DRSC02768	5/5	1	Down	-5.62626	-4.06016	0.079262
FBgn0032218	CG5381	1	1	DRSC02852	4/4	1	Down	-4.98605	-2.26028	0.922623
FBgn0032233	dpr19	1	1	DRSC02237	3/3	1	Down	-2.10457	-1.54404	0.384626
FBgn0032721	CG10602	1	1	DRSC02075	3/3	1	Down	-9.99579	-8.99542	-0.68857
FBgn0033178	CG11127	1	1	DRSC06043	1/1	1	Down	-4.67542	-1.51791	0.547553
FBgn0033261	udd	1	1	DRSC06720	2/2	1	Down	-2.31794	-1.86319	-0.367704
FBgn0033340	CG13751	1	1	DRSC06422	1/1	1	Down	-2.0419	-1.9101	-0.313623
FBgn0033483	egr	1	1	DRSC06233	2/2	1	Down	-2.99245	-2.24055	0.51646
FBgn0033639	CG9003	1	1	DRSC07317	7/7	1	Down	-2.31388	-1.64515	-0.023782
FBgn0033808	CG4627	1	1	DRSC06873	1/1	1	Down	-4.28957	-2.39315	-0.244574
FBgn0033891	CG8067	1	1	DRSC07065	2/2	1	Down	-5.1148	-2.82589	-1.63742
FBgn0033916	Usp20-33	1	1	DRSC07196	1/1	1	Down	-7.10839	-2.12209	-0.100589
FBgn0033987	ckn	1	1	DRSC06149	4/5	1	Down	-8.99223	-6.80011	-1.83302
FBgn0033993	CG8089	1	1	DRSC07074	1/1	1	Down	-3.57696	-1.88162	0.493727
FBgn0034058	Pex11	1	1	DRSC07145	1/1	1	Down	-2.7789	-2.18262	-1.59603
FBgn0034135	Syn2	1	1	DRSC06902	4/4	1	Down	-4.66684	-2.27336	-0.669815
FBgn0034186	CG8950	1	1	DRSC07300	2/2	1	Down	-3.92673	-2.83066	-0.001773
FBgn0034240	MESR4	1	1	DRSC06901	4/4	1	Down	-2.61587	-1.90019	1.3651
FBgn0034242	CG14480	1	1	DRSC06452	2/2	1	Down	-1.78218	-1.66117	0.394668
FBgn0034261	HPS4	1	1	DRSC06906	2/2	1	Down	-2.63734	-1.86554	0.668376
FBgn0034312	CG10916	1	1	DRSC06012	2/2	1	Down	-6.63187	-4.49979	-0.836154
FBgn0034351	CG5190	1	1	DRSC06923	1/1	1	Down	-8.74252	-2.4065	-1.42962
FBgn0034354	GstE11	1	1	DRSC06926	2/2	1	Down	-2.20925	-1.56089	-0.988524
FBgn0034399	CG15083	1	1	DRSC06514	1/1	1	Down	-3.45092	-3.41741	-0.436259
FBgn0034503	MED8	1	1	DRSC06426	1/1	1	Down	-1.90225	-1.57561	0.453411
FBgn0034627	EfSec	1	1	DRSC04571	1/1	1	Down	-5.42647	-2.63252	1.05869
FBgn0034763	RYBP	1	1	DRSC04161	1/1	1	Down	-3.39526	-2.77184	-1.02754
FBgn0034804	CG3831	1	1	DRSC04424	2/2	1	Down	-3.3767	-1.79284	-0.077165
FBgn0034894	CG4091	1	1	DRSC04449	3/3	1	Down	-2.03358	-1.92282	-0.882833
FBgn0034940	CG16787	1	1	DRSC04282	1/1	1	Down	-6.15692	-5.50735	0.282444
FBgn0034958	CG3907	1	1	DRSC04432	2/2	1	Down	-6.97508	-4.59373	-1.19382
FBgn0034962	MAN1	1	1	DRSC04342	3/3	1	Down	-7.14084	-5.25602	0.190044
FBgn0035020	CG13585	1	1	DRSC04221	4/4	1	Down	-2.65234	-1.50568	-1.49086
FBgn0035060	Eps-15	1	1	DRSC04288	4/4	1	Down	-3.21465	-2.67555	-0.424102
FBgn0035106	rno	1	1	DRSC08584	3/3	1	Down	-1.66431	-1.54474	-0.979566
FBgn0035187	Trh	1	1	DRSC08621	1/1	1	Down	-2.2996	-2.14301	-0.784262
FBgn0035231	Cct2	1	1	DRSC08531	1/1	1	Down	-1.83683	-1.51341	0.023011
FBgn0035232	CG12099	1	1	DRSC08253	2/2	1	Down	-3.81605	-2.73989	0.037533
FBgn0035234	CG12003	1	1	DRSC08214	1/1	1	Down	-3.56017	-2.00475	-0.886869
FBgn0035245	GC	1	1	DRSC27222	2/2	1	Down	-5.87188	-1.70836	-1.50736
FBgn0035268	CG8001	1	1	DRSC08611	4/4	1	Down	-2.75537	-2.52096	-0.449442
FBgn0035519	CG1309	1	1	DRSC08302	1/1	1	Down	-8.11202	-1.85636	-1.55488
FBgn0035528	CG15012	1	1	DRSC08465	1/1	1	Down	-2.5641	-2.11775	0.369701
FBgn0035805	CG7506	1	1	DRSC10860	1/1	1	Down	-9.35777	-8.05014	-0.185951
FBgn0035936	Tsp66E	1	1	DRSC09683	3/3	1	Down	-4.14673	-3.4422	-1.29824
FBgn0035983	CG4080	1	1	DRSC10398	2/2	1	Down	-8.42726	-2.75205	0.031328
FBgn0035999	CG3552	1	1	DRSC10370	2/2	1	Down	-5.4233	-1.96568	-0.937023
FBgn0036029	CG16719	1	1	DRSC10222	1/1	1	Down	-4.94189	-4.33948	0.762363
FBgn0036038	defl	1	1	DRSC10300	1/1	1	Down	-4.23566	-3.0546	0.364053
FBgn0036058	CG6707	1	1	DRSC10697	3/3	1	Down	-6.02149	-3.01341	-0.746164
FBgn0036273	CG10426	1	1	DRSC09723	2/2	1	Down	-4.71442	-2.0847	-1.96447
FBgn0036324	CG12520	1	1	DRSC09892	2/2	1	Down	-3.0585	-2.26843	-1.31856
FBgn0036481	CG16959	1	1	DRSC10230	5/5	1	Down	-5.47841	-1.56584	1.14178
FBgn0036492	Best3	1	1	DRSC09880	1/1	1	Down	-2.60235	-1.85815	0.790892
FBgn0036538	CG15715	1	1	DRSC25332	2/2	1	Down	-2.41864	-1.85927	0.741662
FBgn0036621	roq	1	1	DRSC10227	3/3	1	Down	-2.49986	-1.90565	-1.63696
FBgn0036671	CG9951	1	1	DRSC11105	1/1	1	Down	-6.80055	-4.175	0.76254
FBgn0036684	CG3764	1	1	DRSC10375	3/3	1	Down	-2.72579	-1.84719	-0.707979
FBgn0036728	UQCR-Q	1	1	DRSC10886	4/4	1	Down	-2.0169	-1.9947	-0.757697
FBgn0036843	CG6812	1	1	DRSC10718	1/1	1	Down	-2.088	-2.04989	0.02428
FBgn0036874	brv1	1	1	DRSC11076	1/1	1	Down	-1.79737	-1.79457	0.257273
FBgn0036900	CG8765	1	1	DRSC23043	3/3	1	Down	-3.36062	-2.87227	-1.15232
FBgn0036922	CG14182	1	1	DRSC10181	4/4	1	Down	-2.24581	-1.74794	1.13867
FBgn0036979	CG13247	1	1	DRSC11695	1/1	1	Down	-2.58114	-1.50495	-0.694161
FBgn0037372	CG2091	1	1	DRSC12299	1/1	1	Down	-2.91744	-2.43475	-0.158436
FBgn0037379	CG10979	1	1	DRSC12153	2/2	1	Down	-1.92476	-1.63527	-0.468636
FBgn0037382	Hpr1	1	1	DRSC12296	1/1	1	Down	-5.85544	-2.86257	-0.399503
FBgn0037623	CG9801	1	1	DRSC16568	3/3	1	Down	-9.8604	-5.95189	-1.26753
FBgn0037633	CG9839	1	1	DRSC16574	2/2	1	Down	-7.16129	-2.34828	-0.119452
FBgn0037647	RagA-B	1	1	DRSC14450	1/1	1	Down	-2.87871	-1.60866	-0.275502
FBgn0037688	CG9356	1	1	DRSC16476	2/2	1	Down	-4.57159	-2.59767	0.808452
FBgn0037822	CG14683	1	1	DRSC17035	1/1	1	Down	-9.61424	-4.85412	0.045948
FBgn0038095	Cyp304a1	1	1	DRSC16623	1/1	1	Down	-2.80276	-1.55372	-0.466063
FBgn0038274	Nup93-2	1	1	DRSC16221	1/1	1	Down	-6.81278	-5.96698	-0.043181
FBgn0038331	Ccm3	1	1	DRSC15711	1/1	1	Down	-7.92932	-6.29892	0.428234
FBgn0038427	ema	1	1	DRSC14536	3/3	1	Down	-4.98335	-1.5637	0.278584
FBgn0038445	CG14891	1	1	DRSC15013	1/1	1	Down	-7.18197	-4.97242	0.129211
FBgn0038536	CG7655	1	1	DRSC16275	1/1	1	Down	-4.901	-4.17965	-0.442038
FBgn0038578	MED17	1	1	DRSC16889	1/1	1	Down	-2.66528	-1.82688	0.324049
FBgn0038666	Smu1	1	1	DRSC15803	3/3	1	Down	-6.08684	-2.75187	-0.616913
FBgn0039020	CG17141	1	1	DRSC15178	1/1	1	Down	-4.78822	-4.38347	0.829145
FBgn0039111	Plip	1	1	DRSC14235	2/2	1	Down	-2.12869	-1.64145	0.59181
FBgn0039205	CG13623	1	1	DRSC14625	2/2	1	Down	-2.94051	-2.55549	-0.371857
FBgn0039226	Ude	1	1	DRSC15324	3/3	1	Down	-3.30847	-1.53781	0.353293
FBgn0039296	CG10420	1	1	DRSC14242	1/1	1	Down	-6.28044	-5.59273	-0.171476
FBgn0039357	CG4743	1	1	DRSC15636	1/1	1	Down	-2.14127	-1.57539	-0.05369
FBgn0039407	CG14544	1	1	DRSC14888	2/2	1	Down	-3.94645	-3.11791	-0.505341
FBgn0039467	CG14253	1	1	DRSC14748	6/6	1	Down	-4.58718	-3.60195	0.806458
FBgn0039498	CG17991	1	1	DRSC15294	1/1	1	Down	-3.9182	-2.92668	0.726588
FBgn0039727	CG15523	1	1	DRSC15060	1/2	1	Down	-5.12477	-3.46591	-0.364753
FBgn0039835	mRpL32	1	1	DRSC14479	1/1	1	Down	-3.45161	-1.96727	-1.20854
FBgn0039836	CG1750	1	1	DRSC15240	1/1	1	Down	-5.00797	-4.28937	-0.45471
FBgn0039856	CG1774	1	1	DRSC15258	2/2	1	Down	-9.7877	-8.49527	0.355755
FBgn0039908	Asator	1	1	DRSC17136	9/9	1	Down	-2.56107	-2.55508	-0.319898
FBgn0039911	CG1909	1	1	DRSC17150	2/2	1	Down	-5.05834	-1.50849	0.741936
FBgn0039969	Fis1	1	1	DRSC07772	6/6	1	Down	-2.578	-2.23478	-0.6604
FBgn0040079	pkaap	1	1	DRSC01925	1/1	1	Down	-1.78284	-1.54484	-1.32675
FBgn0040237	bor	1	1	DRSC16915	2/2	1	Down	-3.48915	-1.96635	0.74973
FBgn0040773	COX7C	1	1	DRSC06831	4/4	1	Down	-3.17095	-3.09137	0.270994
FBgn0040778	CG17977	1	1	DRSC06700	1/1	1	Down	-5.58757	-1.57631	0.638427
FBgn0040793	CG7630	1	1	DRSC10895	1/1	1	Down	-3.77175	-2.4955	-0.335795
FBgn0041205	key	1	1	DRSC04285	2/2	1	Down	-5.03377	-1.78172	-0.176331
FBgn0042106	CG18754	1	1	DRSC15387	2/2	1	Down	-4.58112	-3.63271	-0.293375
FBgn0050000	GstT1	1	1	DRSC06243	1/1	1	Down	-3.70281	-3.04457	0.350924
FBgn0050196	CG30196	1	1	DRSC04156	1/1	1	Down	-6.97536	-3.2591	-0.421663
FBgn0050197	CG30197	1	1	DRSC22394	1/1	1	Down	-2.11197	-1.65578	-0.742798
FBgn0050291	CG30291	1	1	DRSC03842	1/1	1	Down	-5.8012	-3.65324	-1.52754
FBgn0050338	CG30338	1	1	DRSC05166	1/1	1	Down	-11.8166	-3.1605	-1.53712
FBgn0050339	CG30339	1	1	DRSC05168	1/1	1	Down	-6.75658	-3.54171	-2.34522
FBgn0050424	CG30424	1	1	DRSC04017	2/4	1	Down	-2.22603	-1.77835	-0.810408
FBgn0051040	Cog7	1	1	DRSC16331	1/1	1	Down	-2.20849	-2.18562	0.103553
FBgn0051075	CG31075	1	1	DRSC16016	2/2	1	Down	-2.80397	-1.56392	1.64633
FBgn0051097	CG31097	1	1	DRSC14666	1/1	1	Down	-4.61929	-3.25888	0.933158
FBgn0051098	CG31098	1	1	DRSC14259	1/1	1	Down	-4.12377	-2.10236	0.109381
FBgn0051159	EF-G2	1	1	DRSC16143	2/2	1	Down	-5.44896	-5.2679	0.101609
FBgn0051216	Naam	1	1	DRSC16252	2/2	1	Down	-5.6849	-4.9035	-1.08421
FBgn0051278	CG31278	1	1	DRSC16051	2/2	1	Down	-4.10685	-3.83947	-0.431154
FBgn0051357	CG31357	1	1	DRSC14637	1/1	1	Down	-4.44156	-2.00057	-0.508486
FBgn0051606	CG31606	1	1	DRSC01012	1/1	1	Down	-2.92391	-1.67657	-0.870549
FBgn0051821	CG31821	1	1	DRSC22162	2/2	1	Down	-2.5783	-1.92552	-0.389645
FBgn0052017	CG32017	1	1	DRSC17183	3/3	1	Down	-8.40631	-8.39581	0.241671
FBgn0052243	CG32243	1	1	DRSC08105	1/1	1	Down	-8.83143	-2.38545	0.518752
FBgn0052485	CG32485	1	1	DRSC22666	1/1	1	Down	-2.25528	-1.54415	-0.89042
FBgn0052650	CG32650	1	1	DRSC19899	1/1	1	Down	-5.61591	-3.43024	1.4122
FBgn0054051	CG34051	1	1	DRSC01739	2/2	1	Down	-5.47733	-2.35205	-0.73041
FBgn0063493	GstE7	1	1	DRSC06677	1/1	1	Down	-5.8372	-3.5163	-1.03923
FBgn0085209	CG34180	1	1	DRSC38745	1/1	1	Down	-1.5859	-1.58225	-0.708886
FBgn0085249	CG34220	1	1	DRSC38611	1/1	1	Down	-2.30561	-1.65425	0.659407
FBgn0085339	CG34310	1	1	DRSC38924	2/4	1	Down	-4.37387	-1.80662	-0.900484
FBgn0085459	CG34430	1	1	DRSC06499	1/1	1	Down	-5.05117	-2.53769	-0.676949
FBgn0085468	ND-MWFE	1	1	DRSC06364	1/2	1	Down	-5.06242	-2.47697	-0.90206
FBgn0086442	mib2	1	1	DRSC02623	3/3	1	Down	-8.91949	-8.46459	-7.17661
FBgn0086450	su(r)	1	1	DRSC18705	1/1	1	Down	-9.35278	-2.51708	-0.646952
FBgn0250753	kra	1	1	DRSC12320	7/7	1	Down	-5.60332	-1.54004	-0.71191
FBgn0259482	Mob3	1	1	DRSC02791	1/1	1	Down	-6.18744	-3.20154	0.764451
FBgn0259982	l(2)35Cc	1	1	DRSC01962	2/2	1	Down	-8.7867	-3.05621	1.0776
FBgn0260004	Snmp1	1	1	DRSC16168	2/2	1	Down	-5.30143	-4.27445	0.640082
FBgn0260407	mRpS23	1	1	DRSC01348	1/1	1	Down	-4.53693	-1.59418	-0.592453
FBgn0260755	CG42553	1	1	DRSC08356	1/1	1	Down	-2.36544	-2.33382	-0.799792
FBgn0261285	Ppcs	1	1	DRSC14127	3/3	1	Down	-7.93809	-3.12627	-2.00967
FBgn0261593	RpS10b	1	1	DRSC19561	4/4	1	Down	-3.60295	-2.67121	-0.045758
FBgn0262102	CG42855	1	1	DRSC06161	1/1	1	Down	-2.48556	-2.14694	0.044282
FBgn0262620	CR43144	1	1	DRSC40505	3/3	1	Down	-2.78766	-1.68395	-1.00548
FBgn0263048	CG43343	1	1	DRSC15325	3/3	1	Down	-5.0071	-3.75388	-1.05336
FBgn0263241	Mocs1	1	1	DRSC11225	2/2	1	Down	-2.44946	-1.52074	0.785335
FBgn0264744	CG44002	1	1	DRSC00523	1/1	1	Down	-8.91347	-1.94321	-1.22145
FBgn0264751	Vti1b	1	1	DRSC16283	2/2	1	Down	-7.75244	-4.53554	0.860087
FBgn0266569	CG42259	1	1	DRSC40602	2/2	1	Down	-2.41559	-1.962	-1.51472
FBgn0266698	CR45188	1	1	DRSC38638	1/1	1	Down	-8.06664	-2.32365	-1.10044
FBgn0266717	Bruce	1	1	DRSC16015	5/5	1	Down	-5.14383	-2.04993	0.100713
FBgn0266723	Trs31	1	1	DRSC05975	1/1	1	Down	-3.03409	-1.75193	-0.483608
FBgn0267978	ap	1	1	DRSC04917	4/4	1	Down	-5.49592	-2.25588	0.794078
Medium confidence enhancer
FBgn0035617	l(3)psg2	2	1	DRSC24075	1/1	1	Down	-1.77155	-1.71432	0.037299
FBgn0035107	mri	2	1	DRSC08259	3/3	1	Down	-4.6559	-1.76913	0.518983
FBgn0015229	glec	2	1	DRSC25314	1/1	1	Down	-2.42237	-1.89826	-1.17037
FBgn0052528	parvin	2	1	DRSC19468	2/2	1	Down	-3.83929	-1.6627	-1.49853
FBgn0004635	rho	2	1	DRSC40738	2/2	1	Down	-2.41776	-2.24953	-2.16953
FBgn0039928	Cals	2	1	DRSC21661	4/4	1	Down	-1.76831	-1.68722	0.268511
FBgn0003053	peb	2	1	DRSC23057	2/2	1	Down	-4.34344	-3.64773	-2.0019
FBgn0001075	ft	2	1	DRSC40743	1/1	1	Down	-1.67072	-1.53248	-0.248949
FBgn0026192	par-6	2	1	DRSC20359	2/2	1	Down	-5.00354	-1.64664	-0.964173
FBgn0266409	CG45049	2	1	DRSC16163	5/5	1	Down	-5.78475	-1.5194	0.11646
FBgn0265101	Sgt1	2	1	DRSC29773	1/1	1	Down	-4.82812	-2.44772	-0.701052
FBgn0010313	corto	2	1	DRSC22988	5/5	1	Down	-4.69999	-3.27163	-0.01371
FBgn0036107	CG7949	2	1	DRSC21949	1/1	1	Down	-2.23651	-1.77477	-1.59924
FBgn0264326	DNApol-epsilon255	2	1	DRSC16112	1/1	1	Down	-7.39455	-1.75713	0.693402
FBgn0039403	Sld5	2	1	DRSC41448	1/1	1	Down	-2.52992	-2.37771	-0.981092
FBgn0028952	Kebab	2	1	DRSC29332	2/2	1	Down	-7.27718	-1.69969	-0.265024
FBgn0038827	Fancd2	2	1	DRSC22763	1/1	1	Down	-2.67588	-2.12558	-0.041956
FBgn0027885	Aac11	2	1	DRSC29928	1/1	1	Down	-3.79396	-1.78104	0.614829
FBgn0011661	Moe	2	1	DRSC39153	13/13	1	Down	-4.35032	-3.34075	-1.80134
FBgn0010235	Klc	2	1	DRSC11203	3/3	1	Down	-9.12849	-4.22797	-1.09432
FBgn0000308	chic	2	1	DRSC40795	5/6	1	Down	-1.90129	-1.75626	0.770362
FBgn0250789	alpha-Spec	2	1	DRSC40724	4/4	1	Down	-2.03211	-1.65463	-1.15514
FBgn0250788	beta-Spec	2	1	DRSC40855	3/3	1	Down	-2.61112	-1.79199	-0.92994
FBgn0262716	Arp3	2	1	DRSC09669	2/2	1	Down	-7.78143	-4.51579	0.306655
FBgn0011570	cpb	2	1	DRSC00809	2/2	1	Down	-6.74071	-1.83816	-1.29179
FBgn0040323	GNBP1	2	1	DRSC21836	1/1	1	Down	-2.45437	-1.56706	-0.255187
FBgn0014865	Mtk	2	1	DRSC07475	1/1	1	Down	-4.13041	-1.56777	-0.769741
FBgn0040384	CG32795	2	1	DRSC18609	5/5	1	Down	-2.85718	-2.75703	-0.067324
FBgn0043001	Chrac-16	2	1	DRSC23575	2/2	1	Down	-7.60209	-3.18637	-2.11548
FBgn0260817	gkt	2	1	DRSC00709	1/1	1	Down	-6.10025	-5.10047	-0.780334
FBgn0004362	HmgD	2	1	DRSC04619	4/4	1	Down	-8.5802	-2.19219	-0.475511
FBgn0026427	Su(var)2-HP2	2	1	DRSC06204	1/2	1	Down	-4.74861	-1.70534	-1.47075
FBgn0030301	HP5	2	1	DRSC19773	3/3	1	Down	-3.4069	-2.31088	1.46029
FBgn0038788	Sirt2	2	1	DRSC15714	2/2	1	Down	-2.93741	-2.57686	-0.089666
FBgn0260397	Su(var)3-3	2	1	DRSC10250	3/3	1	Down	-2.44664	-2.43018	0.384568
FBgn0033233	Kdm4A	2	1	DRSC29611	2/2	1	Down	-7.3415	-6.85371	-0.411151
FBgn0263738	Ada2a	2	1	DRSC16206	5/5	1	Down	-5.37801	-4.69919	-0.063668
FBgn0036973	Rbbp5	2	1	DRSC10635	1/1	1	Down	-3.12786	-1.97344	-0.132028
FBgn0003862	trx	2	1	DRSC17089	5/5	1	Down	-4.58405	-2.01924	4.53305
FBgn0033566	CG18004	2	1	DRSC06705	3/3	1	Down	-3.39716	-2.12425	-0.166154
FBgn0036483	CG12316	2	1	DRSC27599	2/2	1	Down	-3.37208	-1.63515	-0.574321
FBgn0005624	Psc	2	1	DRSC07518	3/3	1	Down	-4.18038	-1.96719	-1.40906
FBgn0003044	Pcl	2	1	DRSC07503	2/2	1	Down	-2.04596	-1.6211	-0.386882
FBgn0037368	CG1239	2	1	DRSC12204	3/3	1	Down	-6.44841	-2.1459	-0.260055
FBgn0036374	Spt20	2	1	DRSC22993	3/3	1	Down	-3.37701	-2.31235	1.61784
FBgn0266000	CG44774	2	1	DRSC18342	9/9	1	Down	-6.98023	-4.93381	0.53671
FBgn0032030	Wdr82	2	1	DRSC21723	1/1	1	Down	-2.60146	-1.54022	-0.899498
FBgn0032293	Dpy-30L1	2	1	DRSC25189	1/1	1	Down	-2.27941	-1.84237	-1.3558
FBgn0032321	YL-1	2	1	DRSC23798	2/2	1	Down	-9.22163	-2.08966	-0.883298
FBgn0000588	esc	2	1	DRSC03529	1/1	1	Down	-11.8063	-11.4207	-1.75482
FBgn0024183	vig	2	1	DRSC03630	4/4	1	Down	-3.62739	-2.97952	-0.47984
FBgn0003607	Su(var)205	2	1	DRSC03446	2/2	1	Down	-4.69652	-1.90768	-0.606304
FBgn0023395	Chd3	2	1	DRSC11114	1/1	1	Down	-2.69411	-1.69565	-1.28478
FBgn0032252	loh	2	1	DRSC01122	2/3	1	Down	-8.20617	-1.97963	-1.35633
FBgn0002526	LanA	2	1	DRSC11207	1/1	1	Down	-7.82511	-2.88199	-0.820089
FBgn0003137	Ppn	2	1	DRSC15328	4/4	1	Down	-4.80433	-3.6926	0.633144
FBgn0000286	Cf2	2	1	DRSC23015	5/5	1	Down	-2.59056	-1.90921	-0.364545
FBgn0001087	g	2	1	DRSC26118	3/3	1	Down	-1.86509	-1.64324	-0.695435
FBgn0001098	Gdh	2	1	DRSC16679	4/4	1	Down	-6.77181	-1.8867	-0.724335
FBgn0001133	grau	2	1	DRSC27330	1/1	1	Down	-6.42439	-3.0653	-0.789367
FBgn0001149	GstD1	2	1	DRSC16683	2/2	1	Down	-4.17074	-3.04576	-0.027131
FBgn0001189	hfw	2	1	DRSC25958	2/2	1	Down	-2.1165	-2.0556	-0.350858
FBgn0001222	Hsf	2	1	DRSC07443	4/4	1	Down	-5.06969	-1.73673	0.445618
FBgn0001263	inaD	2	1	DRSC04694	2/2	1	Down	-5.38901	-4.78165	-1.01239
FBgn0001565	Hlc	2	1	DRSC20567	2/2	1	Down	-4.37344	-1.99722	-1.69252
FBgn0001978	stc	2	1	DRSC40850	4/4	1	Down	-1.72299	-1.58208	-0.647465
FBgn0002031	l(2)37Cc	2	1	DRSC03563	3/3	1	Down	-10.8497	-2.20511	-2.05643
FBgn0002592	E(spl)m2-BFM	2	1	DRSC23082	1/1	1	Down	-1.96129	-1.75538	-0.890444
FBgn0002723	Met	2	1	DRSC20284	2/2	1	Down	-4.40847	-2.20349	-0.648893
FBgn0002773	Mlc2	2	1	DRSC16741	1/1	1	Down	-3.40795	-1.75044	0.019954
FBgn0002945	nkd	2	1	DRSC26962	3/3	1	Down	-2.73106	-1.52124	0.218574
FBgn0003071	Pfk	2	1	DRSC07506	5/5	1	Down	-7.65237	-6.64591	0.438679
FBgn0003401	shu	2	1	DRSC27390	1/1	1	Down	-2.36328	-1.76299	-0.966493
FBgn0003742	tra2	2	1	DRSC07708	7/7	1	Down	-3.3181	-2.40214	-0.48037
FBgn0004395	unk	2	1	DRSC28754	7/7	1	Down	-1.7732	-1.73644	-0.829528
FBgn0004607	zfh2	2	1	DRSC28010	3/3	1	Down	-2.62212	-2.26964	-0.627134
FBgn0004797	mdy	2	1	DRSC01559	4/4	1	Down	-1.74138	-1.53469	-0.334401
FBgn0004888	Scsalpha	2	1	DRSC26856	2/2	1	Down	-8.35293	-5.27637	1.17039
FBgn0005672	spi	2	1	DRSC29414	5/5	1	Down	-4.01109	-2.31263	-0.696764
FBgn0010038	GstD2	2	1	DRSC16684	1/1	1	Down	-4.66206	-1.57113	0.910149
FBgn0010041	GstD5	2	1	DRSC25144	1/1	1	Down	-2.53788	-2.14415	-1.02747
FBgn0010241	Mdr50	2	1	DRSC07467	1/1	1	Down	-2.44131	-1.65748	0.064323
FBgn0010246	Myo61F	2	1	DRSC27633	4/4	1	Down	-2.91611	-2.01365	-0.407131
FBgn0010340	140up	2	1	DRSC12634	2/2	1	Down	-3.28189	-2.64374	-0.308445
FBgn0010488	NAT1	2	1	DRSC06854	3/3	1	Down	-8.11743	-7.35573	0.851932
FBgn0010497	dmGlut	2	1	DRSC02835	1/1	1	Down	-11.5204	-3.45804	-0.099482
FBgn0010768	sqz	2	1	DRSC16980	1/1	1	Down	-1.99193	-1.52623	-0.224808
FBgn0011260	Sema-2a	2	1	DRSC07551	4/4	1	Down	-11.5193	-1.80141	-0.371948
FBgn0011787	mRpL12	2	1	DRSC10467	1/1	1	Down	-3.20668	-1.60934	1.23039
FBgn0011826	Pp2B-14D	2	1	DRSC23315	3/3	1	Down	-3.55825	-2.90162	0.54018
FBgn0014002	Pdi	2	1	DRSC11250	2/2	1	Down	-2.0282	-1.64088	-0.897107
FBgn0014006	Pk92B	2	1	DRSC16789	2/2	1	Down	-4.15165	-2.2912	-0.197955
FBgn0014163	fax	2	1	DRSC11345	2/6	1	Down	-2.52684	-2.45068	-0.780286
FBgn0015269	Nf1	2	1	DRSC29934	5/5	1	Down	-5.87467	-3.63022	1.31905
FBgn0015316	Try29F	2	1	DRSC25721	2/2	1	Down	-2.47804	-2.00982	-1.46205
FBgn0015527	peng	2	1	DRSC29638	1/1	1	Down	-2.00071	-1.75439	-0.838017
FBgn0016930	Dyrk2	2	1	DRSC03610	7/7	1	Down	-6.29623	-3.81533	0.57563
FBgn0017414	cag	2	1	DRSC07587	2/2	1	Down	-5.92387	-2.95049	-1.03425
FBgn0017581	Lk6	2	1	DRSC24029	2/2	1	Down	-2.14396	-2.00631	-0.18198
FBgn0019890	Smg5	2	1	DRSC27834	3/3	1	Down	-1.75266	-1.736	-1.54466
FBgn0021944	Coprox	2	1	DRSC28744	2/2	1	Down	-2.55722	-1.67278	0.083177
FBgn0022097	Vha36-1	2	1	DRSC07098	1/1	1	Down	-6.57213	-1.99445	-0.857881
FBgn0022382	Pka-R2	2	1	DRSC07509	4/4	1	Down	-4.43468	-2.27046	-1.76224
FBgn0022985	qkr58E-2	2	1	DRSC04710	3/3	1	Down	-4.54994	-2.15953	0.054815
FBgn0022987	qkr54B	2	1	DRSC07670	4/4	1	Down	-2.39623	-2.34322	-1.53271
FBgn0023143	Uba1	2	1	DRSC07567	2/2	1	Down	-4.89819	-1.80518	0.87352
FBgn0023441	fus	2	1	DRSC05569	8/8	1	Down	-2.90945	-1.55259	-0.307851
FBgn0024250	brk	2	1	DRSC23036	1/1	1	Down	-4.42353	-3.18053	0.148136
FBgn0024510	dlt	2	1	DRSC26168	1/1	1	Down	-7.59871	-1.65697	-0.203357
FBgn0024957	Irp-1B	2	1	DRSC16720	1/1	1	Down	-4.92023	-4.74469	-1.71441
FBgn0025700	CG5885	2	1	DRSC28761	2/2	1	Down	-3.5862	-2.48304	-1.58437
FBgn0025885	Inos	2	1	DRSC07655	1/1	1	Down	-2.35113	-1.8522	1.58782
FBgn0026262	bip2	2	1	DRSC29650	1/1	1	Down	-6.6749	-1.52674	-0.692937
FBgn0026418	Hsc70Cb	2	1	DRSC26538	8/8	1	Down	-4.03649	-1.82251	-1.28981
FBgn0026441	ear	2	1	DRSC24291	3/3	1	Down	-4.2809	-2.71979	-2.41333
FBgn0026479	Drp1	2	1	DRSC00574	2/2	1	Down	-4.10415	-2.48415	0.223101
FBgn0027083	Aats-met	2	1	DRSC16443	3/3	1	Down	-7.61393	-3.86321	0.482675
FBgn0027085	Aats-leu	2	1	DRSC08595	1/1	1	Down	-9.59821	-3.89185	0.108106
FBgn0027279	l(1)G0196	2	1	DRSC20591	10/10	1	Down	-7.21806	-6.3826	-1.74775
FBgn0027291	l(1)G0156	2	1	DRSC28303	3/3	1	Down	-13.5644	-1.92321	-0.718694
FBgn0027356	Amph	2	1	DRSC07578	2/3	1	Down	-6.70026	-3.80875	0.476942
FBgn0027363	Stam	2	1	DRSC03444	1/1	1	Down	-5.07099	-3.52384	0.935626
FBgn0027528	goe	2	1	DRSC19345	3/3	1	Down	-1.91471	-1.83393	-0.152574
FBgn0027554	CG8042	2	1	DRSC09676	1/1	1	Down	-6.99268	-4.74892	0.436609
FBgn0027602	CG8611	2	1	DRSC19340	3/3	1	Down	-5.3902	-2.36441	0.591054
FBgn0028394	CG17834	2	1	DRSC26694	6/6	1	Down	-2.3892	-1.77576	-0.124353
FBgn0028497	CG3530	2	1	DRSC04046	3/3	1	Down	-5.43459	-2.69998	-0.021078
FBgn0028683	spt4	2	1	DRSC07696	1/1	1	Down	-3.38164	-2.06241	-1.77524
FBgn0028746	CG18508	2	1	DRSC25633	2/2	1	Down	-8.32004	-3.61823	-0.838217
FBgn0028886	CG15279	2	1	DRSC01935	3/3	1	Down	-8.80085	-8.34872	-0.620043
FBgn0028895	CG17328	2	1	DRSC01927	2/2	1	Down	-2.63635	-1.91007	-1.00812
FBgn0028988	Spn42Dd	2	1	DRSC05024	1/1	1	Down	-10.2955	-1.92767	-1.82085
FBgn0029067	Dd	2	1	DRSC20539	3/3	1	Down	-3.34493	-2.15597	-0.704726
FBgn0029708	CG3556	2	1	DRSC27365	2/2	1	Down	-5.9829	-2.17235	-0.388544
FBgn0029718	mRpL30	2	1	DRSC18416	1/1	1	Down	-8.329	-3.29504	-0.082519
FBgn0029822	CG12236	2	1	DRSC25773	2/2	1	Down	-1.71876	-1.51383	-1.46221
FBgn0029912	CG4557	2	1	DRSC18368	1/1	1	Down	-3.59783	-1.96513	1.21257
FBgn0029913	Cht11	2	1	DRSC18270	1/1	1	Down	-4.74431	-2.01763	0.340345
FBgn0029929	CG4593	2	1	DRSC18374	2/2	1	Down	-3.97118	-2.67075	-1.209
FBgn0029936	CG4617	2	1	DRSC23828	2/2	1	Down	-6.6559	-3.18978	-1.7295
FBgn0029969	CG10932	2	1	DRSC17766	2/2	1	Down	-9.83087	-3.52875	-0.417791
FBgn0029999	CG1575	2	1	DRSC27030	2/2	1	Down	-2.61645	-1.99896	0.24583
FBgn0030003	CG2116	2	1	DRSC24617	1/1	1	Down	-1.81574	-1.58253	0.106763
FBgn0030122	CG16892	2	1	DRSC29497	2/2	1	Down	-2.62968	-1.63694	-1.28403
FBgn0030269	CG18292	2	1	DRSC19800	2/2	1	Down	-2.54684	-1.88082	-1.44438
FBgn0030286	CG1657	2	1	DRSC24025	1/1	1	Down	-9.6823	-8.33485	-0.632196
FBgn0030316	CG11695	2	1	DRSC29760	2/2	1	Down	-6.73286	-4.53342	0.227185
FBgn0030377	CG1924	2	1	DRSC24870	1/1	1	Down	-3.00091	-2.13838	-1.5398
FBgn0030468	CG1622	2	1	DRSC28342	3/3	1	Down	-1.98999	-1.743	-1.20034
FBgn0030482	CG1673	2	1	DRSC19756	1/1	1	Down	-3.7982	-1.50673	-0.117096
FBgn0030514	CG9941	2	1	DRSC20223	1/1	1	Down	-2.16418	-1.84233	0.606202
FBgn0030608	Lsd-2	2	1	DRSC28901	5/5	1	Down	-2.52949	-1.84667	-1.18555
FBgn0030648	CG6340	2	1	DRSC25288	3/4	1	Down	-3.31543	-1.98671	-1.82214
FBgn0030672	CG9281	2	1	DRSC20179	3/3	1	Down	-3.99091	-2.45088	0.079066
FBgn0030696	CG8509	2	1	DRSC20109	1/1	1	Down	-2.71951	-2.35292	0.662288
FBgn0030711	Rrp47	2	1	DRSC25568	2/2	1	Down	-11.1808	-7.13751	-0.265097
FBgn0030753	rngo	2	1	DRSC19903	2/2	1	Down	-1.69626	-1.5842	0.830032
FBgn0030808	RhoGAP15B	2	1	DRSC19924	2/2	1	Down	-7.23097	-1.50693	0.16706
FBgn0030834	CG8675	2	1	DRSC27658	1/1	1	Down	-3.5171	-2.64426	-1.42625
FBgn0030881	CG12985	2	1	DRSC19505	1/1	1	Down	-2.35438	-1.51782	-0.219979
FBgn0030966	CG7280	2	1	DRSC26764	1/1	1	Down	-8.49467	-5.62008	-0.181297
FBgn0031070	CG12702	2	1	DRSC19487	3/3	1	Down	-2.20198	-1.61504	-0.539382
FBgn0031093	CG9581	2	1	DRSC20695	1/1	1	Down	-3.72919	-3.63101	-1.00114
FBgn0031115	CG11710	2	1	DRSC20485	3/3	1	Down	-4.49266	-2.4141	-1.69764
FBgn0031145	Ntf-2	2	1	DRSC25597	4/4	1	Down	-1.68205	-1.63768	-0.388674
FBgn0031150	bves	2	1	DRSC20555	4/4	1	Down	-3.16415	-1.77897	-1.67737
FBgn0031265	CG2794	2	1	DRSC41423	1/1	1	Down	-2.41724	-1.98271	0.551289
FBgn0031319	CG4896	2	1	DRSC00671	5/5	1	Down	-2.23448	-1.93176	1.34302
FBgn0031603	CG15432	2	1	DRSC00447	3/3	1	Down	-3.06101	-2.6891	0.280459
FBgn0031834	CG13766	2	1	DRSC02271	2/2	1	Down	-6.13167	-3.79079	0.944964
FBgn0031836	CG11050	2	1	DRSC23562	3/3	1	Down	-7.80629	-1.66462	-0.910613
FBgn0031950	Herp	2	1	DRSC26891	2/2	1	Down	-11.427	-4.06014	-0.590859
FBgn0032198	eEF1delta	2	1	DRSC02790	2/2	1	Down	-8.60225	-3.30545	0.501761
FBgn0032331	CG14913	2	1	DRSC27967	1/1	1	Down	-2.01527	-1.56037	-1.42426
FBgn0032362	spz4	2	1	DRSC27274	1/1	1	Down	-1.72773	-1.65076	-0.570662
FBgn0032395	CG6734	2	1	DRSC02985	1/1	1	Down	-6.93118	-5.62219	1.05424
FBgn0032455	Pih1D1	2	1	DRSC02897	2/2	1	Down	-4.53459	-3.40854	-0.124746
FBgn0032640	Sgt	2	1	DRSC25360	2/2	1	Down	-13.091	-1.54334	-0.773017
FBgn0032643	GCS2beta	2	1	DRSC30037	2/2	1	Down	-8.07582	-2.27493	0.621638
FBgn0032715	CG17597	2	1	DRSC24788	2/2	1	Down	-2.13134	-1.86531	-0.463104
FBgn0032727	CG10623	2	1	DRSC02079	3/3	1	Down	-4.8793	-1.76964	-0.744318
FBgn0033021	CG10417	2	1	DRSC27173	2/2	1	Down	-5.8087	-1.64566	-1.33851
FBgn0033273	Gasz	2	1	DRSC27833	1/1	1	Down	-2.05456	-1.70531	-0.643112
FBgn0033274	CG14757	2	1	DRSC25690	1/1	1	Down	-11.0727	-2.8997	0.944452
FBgn0033315	beta3GalTII	2	1	DRSC07253	1/1	1	Down	-5.11221	-1.60471	0.602051
FBgn0033316	CG14749	2	1	DRSC29960	1/1	1	Down	-5.13478	-3.58379	-0.221019
FBgn0033428	Updo	2	1	DRSC07569	1/1	1	Down	-2.89221	-2.52447	0.125899
FBgn0033437	CG12926	2	1	DRSC21930	1/1	1	Down	-2.31362	-1.76041	-0.570538
FBgn0033467	CG15863	2	1	DRSC28485	1/1	1	Down	-3.20574	-2.15417	-0.586921
FBgn0033519	CG11825	2	1	DRSC06090	3/3	1	Down	-5.26887	-3.85165	1.24934
FBgn0033607	CG9062	2	1	DRSC27558	2/2	1	Down	-4.37016	-2.38857	-1.58449
FBgn0033616	CG7745	2	1	DRSC29591	1/1	1	Down	-4.82411	-3.0106	-0.311755
FBgn0033668	exp	2	1	DRSC25004	2/2	1	Down	-2.92312	-1.95299	-1.25938
FBgn0033754	Ak6	2	1	DRSC41364	1/1	1	Down	-2.67606	-2.44415	-0.723035
FBgn0033928	Arc2	2	1	DRSC28707	1/1	1	Down	-2.23439	-1.55545	-0.315381
FBgn0033990	CG10265	2	1	DRSC05986	2/2	1	Down	-2.06445	-1.62025	-0.45341
FBgn0034029	eIF2B-gamma	2	1	DRSC29765	1/1	1	Down	-2.18373	-2.11213	-0.08525
FBgn0034071	CG8405	2	1	DRSC07166	2/2	1	Down	-3.0456	-1.71274	-0.91134
FBgn0034160	CG5550	2	1	DRSC29735	2/2	1	Down	-10.8214	-2.50263	0.265203
FBgn0034230	CG4853	2	1	DRSC06898	3/3	1	Down	-2.37281	-1.89245	-0.019065
FBgn0034368	CG5482	2	1	DRSC25289	4/4	1	Down	-1.75201	-1.57317	-1.46329
FBgn0034397	CG15082	2	1	DRSC06513	2/2	1	Down	-2.91011	-2.5228	-0.196975
FBgn0034585	Rbpn-5	2	1	DRSC04440	1/1	1	Down	-5.48206	-4.52647	0.243256
FBgn0034634	CG10494	2	1	DRSC04072	2/2	1	Down	-5.56703	-2.42303	-0.664288
FBgn0034748	CG17807	2	1	DRSC04296	1/1	1	Down	-4.23061	-1.61475	-1.34739
FBgn0034795	MED23	2	1	DRSC04406	1/1	1	Down	-4.58606	-2.49541	0.888547
FBgn0034893	mRpL43	2	1	DRSC04508	1/1	1	Down	-3.76469	-3.56981	0.396787
FBgn0034921	DCP1	2	1	DRSC29844	2/2	1	Down	-7.05684	-6.73477	-2.54732
FBgn0034961	CG3163	2	1	DRSC28242	1/1	1	Down	-1.97385	-1.61528	-0.591943
FBgn0034964	IntS1	2	1	DRSC04343	1/1	1	Down	-7.14534	-4.36343	0.89359
FBgn0035028	Start1	2	1	DRSC04384	4/4	1	Down	-5.02436	-2.19376	0.097405
FBgn0035059	CG3894	2	1	DRSC04429	1/1	1	Down	-4.40632	-3.62537	-0.151545
FBgn0035097	CG13405	2	1	DRSC27289	2/2	1	Down	-6.68292	-3.59503	-2.04321
FBgn0035153	ebd1	2	1	DRSC29439	1/1	1	Down	-7.43612	-1.56421	-1.45179
FBgn0035192	CG9194	2	1	DRSC08641	1/1	1	Down	-3.45277	-3.40773	-0.315425
FBgn0035311	CR15821	2	1	DRSC08481	1/1	1	Down	-3.85491	-1.76106	-0.46379
FBgn0035600	Cyt-c1	2	1	DRSC29221	2/2	1	Down	-1.82341	-1.70517	-0.718713
FBgn0035816	CG13685	2	1	DRSC10043	4/4	1	Down	-5.1159	-1.83185	-1.11652
FBgn0035965	Use1	2	1	DRSC10180	1/1	1	Down	-4.53958	-3.89349	-0.473849
FBgn0036024	CG18180	2	1	DRSC10304	1/1	1	Down	-8.97805	-8.30347	-0.872761
FBgn0036043	CG8177	2	1	DRSC10969	12/13	1	Down	-8.37446	-4.84178	1.24081
FBgn0036152	CG6175	2	1	DRSC10598	3/3	1	Down	-5.86899	-2.29352	0.289813
FBgn0036510	CG7427	2	1	DRSC10844	5/5	1	Down	-2.52553	-2.18386	-0.852222
FBgn0036536	CG12713	2	1	DRSC24697	1/1	1	Down	-8.62031	-6.25279	-0.874101
FBgn0036663	CG9674	2	1	DRSC11088	7/7	1	Down	-2.15017	-1.95147	-0.257765
FBgn0036752	Adgf-A	2	1	DRSC10566	2/2	1	Down	-2.44945	-2.12473	-0.947528
FBgn0036911	Fibp	2	1	DRSC26529	5/5	1	Down	-2.15171	-1.58959	-0.725254
FBgn0036984	CG13248	2	1	DRSC11696	1/1	1	Down	-4.57693	-1.73316	-0.275161
FBgn0037018	CG4042	2	1	DRSC29114	2/2	1	Down	-2.50655	-1.89839	-0.724291
FBgn0037027	HIPP1	2	1	DRSC27992	4/4	1	Down	-2.87765	-1.60454	0.070596
FBgn0037076	ebd2	2	1	DRSC11682	2/2	1	Down	-2.92896	-1.55455	0.106605
FBgn0037184	CG14450	2	1	DRSC29442	2/2	1	Down	-2.65261	-1.62593	-0.753767
FBgn0037218	aux	2	1	DRSC12161	4/4	1	Down	-2.54619	-2.04258	-0.808669
FBgn0037290	CG1124	2	1	DRSC26183	1/1	1	Down	-1.7846	-1.67409	-0.631784
FBgn0037354	CG12171	2	1	DRSC25540	1/1	1	Down	-2.2365	-1.62128	-0.787866
FBgn0037364	Rab23	2	1	DRSC12305	1/1	1	Down	-3.04991	-1.87575	-0.232546
FBgn0037378	CG2046	2	1	DRSC12297	1/1	1	Down	-2.91418	-2.43997	-1.235
FBgn0037432	CG10298	2	1	DRSC25489	1/1	1	Down	-6.41488	-1.62176	-0.286546
FBgn0037433	CG17919	2	1	DRSC12571	1/1	1	Down	-6.53586	-1.84135	-1.17464
FBgn0037465	CG1105	2	1	DRSC27366	1/1	1	Down	-2.35606	-2.04294	-1.98722
FBgn0037548	CG7900	2	1	DRSC21343	1/1	1	Down	-1.81192	-1.60581	-1.25953
FBgn0037580	DppIII	2	1	DRSC16241	2/2	1	Down	-3.15958	-1.5077	-1.30679
FBgn0037613	Cks85A	2	1	DRSC16562	3/3	1	Down	-4.29387	-3.1835	-2.60517
FBgn0037620	ranshi	2	1	DRSC29605	1/1	1	Down	-2.20962	-2.11014	0.186587
FBgn0037705	mura	2	1	DRSC26645	3/3	1	Down	-4.18936	-2.6567	-0.627177
FBgn0037749	CG9471	2	1	DRSC16499	2/2	1	Down	-5.36314	-4.67666	-0.30858
FBgn0037999	CG4860	2	1	DRSC15664	1/1	1	Down	-4.2871	-2.92452	0.910111
FBgn0038034	Cyp9f3Psi	2	1	DRSC16636	1/1	1	Down	-7.85866	-3.0612	-0.005447
FBgn0038055	trus	2	1	DRSC25521	1/1	1	Down	-6.13849	-1.64888	0.439046
FBgn0038233	HtrA2	2	1	DRSC28553	2/2	1	Down	-4.05215	-3.11725	-2.174
FBgn0038244	CG7987	2	1	DRSC16357	2/2	1	Down	-7.072	-3.58967	-0.767038
FBgn0038268	CG3631	2	1	DRSC29768	3/3	1	Down	-7.84038	-1.76354	-0.437169
FBgn0038302	CG4210	2	1	DRSC27388	1/1	1	Down	-5.23587	-1.90867	-0.650711
FBgn0038491	CG5292	2	1	DRSC15763	2/2	1	Down	-1.69567	-1.50763	-0.487858
FBgn0038535	alt	2	1	DRSC15315	8/8	1	Down	-5.93319	-3.42325	0.346844
FBgn0038547	CG17803	2	1	DRSC22811	2/2	1	Down	-3.42416	-2.96232	-0.561256
FBgn0038718	CG17752	2	1	DRSC15262	1/1	1	Down	-5.84968	-3.74222	0.33525
FBgn0038763	CG4433	2	1	DRSC24921	3/3	1	Down	-2.13187	-1.78711	0.098754
FBgn0038810	Srp72	2	1	DRSC28338	1/1	1	Down	-1.64083	-1.56837	-1.2478
FBgn0038811	CG4159	2	1	DRSC15548	2/2	1	Down	-4.59827	-1.61527	-0.282259
FBgn0038890	CG7956	2	1	DRSC16354	5/5	1	Down	-5.36231	-3.07533	0.223042
FBgn0038948	PSR	2	1	DRSC15787	2/2	1	Down	-5.52215	-2.26299	0.028224
FBgn0039207	CG5789	2	1	DRSC15872	2/2	1	Down	-7.55051	-2.65858	0.22489
FBgn0039229	Saf-B	2	1	DRSC28393	4/4	1	Down	-5.48479	-2.52759	-2.40345
FBgn0039240	CG3744	2	1	DRSC15511	4/4	1	Down	-2.62601	-2.60632	-0.023359
FBgn0039305	CG11858	2	1	DRSC14412	1/1	1	Down	-3.75054	-3.33188	-2.65563
FBgn0039316	CG11893	2	1	DRSC29725	1/1	1	Down	-2.2918	-1.67329	-0.392102
FBgn0039349	Ssadh	2	1	DRSC27782	5/5	1	Down	-1.66822	-1.51905	-0.461763
FBgn0039350	jigr1	2	1	DRSC15233	8/8	1	Down	-5.63108	-2.21063	-1.23385
FBgn0039487	gb	2	1	DRSC24834	3/3	1	Down	-3.39762	-1.68994	-1.49137
FBgn0039505	CG5934	2	1	DRSC15922	1/1	1	Down	-1.64433	-1.6398	-0.005516
FBgn0039525	CG5646	2	1	DRSC29759	1/1	1	Down	-4.40498	-3.34375	-0.775645
FBgn0039562	Gp93	2	1	DRSC27798	1/1	1	Down	-2.64573	-1.66408	-0.047696
FBgn0039673	CG7568	2	1	DRSC28378	2/2	1	Down	-3.6885	-2.83733	-0.541902
FBgn0039723	CG15522	2	1	DRSC15059	2/2	1	Down	-4.98634	-1.99102	0.314923
FBgn0039860	CG1792	2	1	DRSC28745	1/1	1	Down	-1.56291	-1.51364	0.251724
FBgn0039902	Zip102B	2	1	DRSC26001	4/4	1	Down	-2.12311	-1.74109	-1.39202
FBgn0039927	CG11155	2	1	DRSC29324	3/3	1	Down	-7.14673	-6.36378	-2.15009
FBgn0040096	lectin-33A	2	1	DRSC02529	1/1	1	Down	-3.20854	-2.31477	-1.24762
FBgn0040153	l(1)G0469	2	1	DRSC19462	3/3	1	Down	-4.29404	-1.73098	-0.446995
FBgn0040238	Best1	2	1	DRSC16909	4/4	1	Down	-5.9402	-2.15868	-0.111789
FBgn0040260	Ugt36Bc	2	1	DRSC23980	3/3	1	Down	-2.84569	-1.61302	0.157327
FBgn0040285	Scamp	2	1	DRSC29752	3/3	1	Down	-8.8972	-2.98969	0.423961
FBgn0040308	Jafrac2	2	1	DRSC24543	3/3	1	Down	-2.2459	-2.07951	-1.20869
FBgn0040505	Alk	2	1	DRSC23342	2/2	1	Down	-3.47474	-1.64294	-0.600659
FBgn0040759	CG13177	2	1	DRSC41500	2/2	1	Down	-3.55607	-2.50696	-0.485453
FBgn0040899	CG17776	2	1	DRSC18136	2/2	1	Down	-1.7975	-1.73505	0.790699
FBgn0042132	CG18809	2	1	DRSC19818	4/4	1	Down	-3.60804	-1.56115	-1.13681
FBgn0042206	GstD10	2	1	DRSC25140	2/2	1	Down	-2.16433	-2.05632	0.542821
FBgn0044871	Gos28	2	1	DRSC16292	1/1	1	Down	-4.02031	-3.40908	1.16009
FBgn0046763	CG17278	2	1	DRSC26737	1/1	1	Down	-3.15708	-3.0427	-1.40873
FBgn0050118	CG30118	2	1	DRSC06632	3/3	1	Down	-6.11919	-2.47041	0.633238
FBgn0051005	qless	2	1	DRSC15103	2/2	1	Down	-3.36957	-2.45338	-1.37546
FBgn0051125	CG31125	2	1	DRSC25124	1/1	1	Down	-1.65528	-1.51954	-1.36013
FBgn0051288	CG31288	2	1	DRSC14667	1/1	1	Down	-4.00167	-1.82932	0.951603
FBgn0051368	CG31368	2	1	DRSC14951	2/2	1	Down	-7.81314	-2.99382	-0.809311
FBgn0051467	CG31467	2	1	DRSC28533	1/1	1	Down	-3.37441	-3.2776	-3.06526
FBgn0051495	CG31495	2	1	DRSC29177	2/2	1	Down	-2.40244	-1.61038	-1.21112
FBgn0051522	CG31522	2	1	DRSC29792	7/7	1	Down	-8.14255	-5.57732	-1.11302
FBgn0051612	CG31612	2	1	DRSC03697	2/2	1	Down	-2.85569	-1.90663	-0.326364
FBgn0051694	CG31694	2	1	DRSC00415	1/1	1	Down	-7.11993	-2.62044	0.325196
FBgn0052104	CG32104	2	1	DRSC10128	1/1	1	Down	-6.24884	-3.11573	-1.54123
FBgn0052176	CG32176	2	1	DRSC10058	1/1	1	Down	-3.79103	-1.5317	1.31122
FBgn0052227	gogo	2	1	DRSC10071	1/1	1	Down	-3.62885	-1.92392	-0.84872
FBgn0052436	CG32436	2	1	DRSC11796	1/1	1	Down	-9.91736	-6.11334	-4.33363
FBgn0052536	CG32536	2	1	DRSC28001	1/1	1	Down	-1.68293	-1.54961	0.163996
FBgn0052676	CG32676	2	1	DRSC23075	2/2	1	Down	-5.81724	-5.61636	-1.26734
FBgn0052756	CG32756	2	1	DRSC25978	2/2	1	Down	-1.5335	-1.51428	-0.495607
FBgn0054056	CG34056	2	1	DRSC08374	1/1	1	Down	-2.6531	-2.09421	-0.542873
FBgn0066292	CheB42c	2	1	DRSC27357	1/1	1	Down	-6.72874	-5.57371	-1.46229
FBgn0067102	GlcT-1	2	1	DRSC04525	1/1	1	Down	-5.64085	-1.63622	-0.753839
FBgn0086253	rumi	2	1	DRSC15177	2/2	1	Down	-2.43491	-2.38913	-0.776397
FBgn0086361	alph	2	1	DRSC28570	6/6	1	Down	-1.7589	-1.57639	-0.285875
FBgn0086365	Orct2	2	1	DRSC24714	2/2	1	Down	-1.73829	-1.54257	-1.04145
FBgn0086712	Egm	2	1	DRSC22860	1/1	1	Down	-5.55235	-3.22055	-1.74659
FBgn0250820	meigo	2	1	DRSC15877	2/2	1	Down	-1.51452	-1.50241	0.22566
FBgn0260477	CG30283	2	1	DRSC04071	1/1	1	Down	-6.0938	-2.64562	-0.112172
FBgn0260743	GC1	2	1	DRSC25627	2/2	1	Down	-7.16002	-1.90206	-1.08121
FBgn0261276	Opa1	2	1	DRSC07191	5/5	1	Down	-2.1278	-1.61126	-0.406469
FBgn0261808	cu	2	1	DRSC15648	6/6	1	Down	-7.33122	-3.49235	0.357213
FBgn0262730	CG14446	2	1	DRSC29824	4/4	1	Down	-10.069	-5.8593	-0.493098
FBgn0263005	CG43313	2	1	DRSC19491	2/2	1	Down	-3.49393	-2.45894	0.284624
FBgn0263773	fok	2	1	DRSC02103	2/4	1	Down	-4.34762	-2.11885	-1.49798
FBgn0264075	tgo	2	1	DRSC17077	2/2	1	Down	-4.91781	-2.25776	-1.15135
FBgn0264324	spg	2	1	DRSC14373	5/5	1	Down	-6.23973	-3.12216	0.340984
FBgn0264953	Piezo	2	1	DRSC03092	11/11	1	Down	-7.26044	-3.59265	0.834473
FBgn0265052	St3	2	1	DRSC04098	1/3	1	Down	-3.77387	-2.9334	0.374699
FBgn0265187	CG44252	2	1	DRSC03971	2/3	1	Down	-6.9265	-1.63361	-0.223846
FBgn0265487	mbl	2	1	DRSC28319	12/13	1	Down	-2.07256	-1.85701	-1.68387
FBgn0265605	Ric	2	1	DRSC26601	2/2	1	Down	-2.76145	-2.04894	0.239097
FBgn0266053	Patr-1	2	1	DRSC14159	2/2	1	Down	-8.3735	-4.80172	-0.689303
FBgn0267487	Ptp61F	2	1	DRSC28719	5/5	1	Down	-2.77397	-2.26519	-0.576302
FBgn0263258	chas	4	2	DRSC19507	1/5	1	Down	-5.38254	-2.58684	-0.925491
FBgn0263258	chas	4	2	DRSC19509	5/5	1	Down	-5.36521	-2.82359	-2.00802
FBgn0087007	bbg	4	2	DRSC25910	3/8	1	Down	-3.00155	-1.53807	-1.23835
FBgn0087007	bbg	4	2	DRSC27292	8/8	1	Down	-6.2362	-1.67429	0.504539
FBgn0033438	Mmp2	4	2	DRSC06698	3/3	1	Down	-3.37584	-2.04381	-0.266939
FBgn0033438	Mmp2	4	2	DRSC06699	1/3	1	Down	-5.53806	-1.74346	-1.2188
FBgn0027932	Akap200	4	2	DRSC01864	7/7	1	Down	-2.48031	-1.94747	-1.01197
FBgn0027932	Akap200	4	2	DRSC40597	4/7	1	Down	-4.50839	-1.56691	1.0597
FBgn0262887	CR43242	4	2	DRSC03827	1/1	1	Down	-4.00698	-2.92644	0.304095
FBgn0262887	CR43242	4	2	DRSC20941	1/1	1	Down	-2.22598	-1.98223	-1.3175
FBgn0035986	CG4022	5	2	DRSC05388	1/3	1	Down	-8.82962	-1.48559	-1.1643
FBgn0035986	CG4022	5	2	DRSC10395	3/3	1	Down	-4.4617	-1.56322	-0.981977
FBgn0086906	sls	5	2	DRSC08540	9/13	1	Down	-2.29608	-2.19575	1.26388
FBgn0086906	sls	5	2	DRSC40674	13/13	1	Down	-2.9741	-1.74212	0.542027
FBgn0262975	cnc	5	2	DRSC15601	4/16	1	Down	-3.78065	-2.10779	0.562996
FBgn0262975	cnc	5	2	DRSC40709	13/16	1	Down	-2.91386	-2.50926	-1.28031
FBgn0263346	CG43427	5	2	DRSC12141	7/10	1	Down	-4.69462	-1.56049	-0.08114
FBgn0263346	CG43427	5	2	DRSC27803	7/10	1	Down	-2.20905	-1.7138	-1.06341
FBgn0267033	mamo	8	2	DRSC23035	1/7	1	Down	-2.71362	-1.98055	-1.19921
FBgn0267033	mamo	8	2	DRSC25810	1/7	1	Down	-3.58086	-2.79468	-1.76619
Low confidence enhancer
FBgn0026313	X11L	3	1	DRSC19959	5/5	1	Down	-3.22976	-1.71561	0.402987
FBgn0020309	crol	3	1	DRSC26800	9/9	1	Down	-7.9427	-1.80676	0.720566
FBgn0010434	cora	3	1	DRSC40844	6/6	1	Down	-2.59563	-2.39682	-0.691844
FBgn0000097	aop	3	1	DRSC22999	5/5	1	Down	-2.30215	-1.76667	0.136082
FBgn0000163	baz	3	1	DRSC40791	4/4	1	Down	-3.33686	-1.58305	0.412943
FBgn0000546	EcR	3	1	DRSC39130	6/6	1	Down	-4.30692	-1.5491	0.612064
FBgn0013765	cnn	3	1	DRSC07596	12/12	1	Down	-3.03746	-1.83976	0.669925
FBgn0000147	aurA	3	1	DRSC41549	1/1	1	Down	-3.71683	-2.02679	-0.85054
FBgn0034219	mthl4	3	1	DRSC06998	1/1	1	Down	-2.94601	-2.80387	-0.395937
FBgn0035132	mthl10	3	1	DRSC08505	7/7	1	Down	-3.63825	-2.37506	0.217069
FBgn0265434	zip	3	1	DRSC04725	9/9	1	Down	-2.17509	-1.95187	0.565196
FBgn0053556	form3	3	1	DRSC10195	2/2	1	Down	-4.91962	-1.92617	-0.446219
FBgn0085446	CG34417	3	1	DRSC18332	16/21	1	Down	-6.69456	-1.98075	-0.356457
FBgn0266521	stai	3	1	DRSC28369	5/5	1	Down	-3.70463	-1.65069	-1.27912
FBgn0011774	Irbp	3	1	DRSC17007	2/2	1	Down	-3.8989	-2.09442	-0.34144
FBgn0030366	Usp7	3	1	DRSC19604	2/2	1	Down	-4.5808	-3.96759	-1.44414
FBgn0052529	Hers	3	1	DRSC19676	8/8	1	Down	-1.64672	-1.50402	-0.986252
FBgn0029861	CG3815	3	1	DRSC38992	1/1	1	Down	-2.99375	-1.8407	-1.19133
FBgn0085451	CG34422	3	1	DRSC20031	2/2	1	Down	-2.81636	-2.68876	0.492664
FBgn0000084	AnxB10	3	1	DRSC22969	2/2	1	Down	-4.08258	-1.73411	-0.682484
FBgn0001224	Hsp23	3	1	DRSC26877	2/2	2	Down	-2.97339	-1.5848	-1.10268
FBgn0003189	r	3	1	DRSC39150	3/3	1	Down	-3.96215	-2.61844	-0.446049
FBgn0003209	raw	3	1	DRSC03599	5/5	1	Down	-8.79434	-2.35839	0.059508
FBgn0003975	vg	3	1	DRSC07715	1/1	1	Down	-3.21682	-1.90747	-1.37578
FBgn0003984	vn	3	1	DRSC26550	2/2	1	Down	-2.15569	-1.63277	-0.754166
FBgn0004580	Cbp53E	3	1	DRSC07356	2/2	1	Down	-6.00869	-2.51596	-1.8028
FBgn0010638	Sec61beta	3	1	DRSC21512	1/1	1	Down	-1.72265	-1.68554	-0.21281
FBgn0011817	nmo	3	1	DRSC11377	7/7	1	Down	-8.68003	-2.18554	-0.511845
FBgn0013770	Cp1	3	1	DRSC29071	4/4	1	Down	-2.37773	-2.28592	-1.81848
FBgn0014877	Roe1	3	1	DRSC07534	1/1	1	Down	-6.30179	-2.63127	-0.132877
FBgn0015320	Ubc2	3	1	DRSC29062	4/4	1	Down	-1.66597	-1.53133	-1.23342
FBgn0016684	NaPi-T	3	1	DRSC07476	2/2	1	Down	-4.5091	-4.1812	-0.20349
FBgn0020299	stumps	3	1	DRSC17073	5/5	1	Down	-5.30554	-3.8734	0.192133
FBgn0020415	Idgf2	3	1	DRSC26630	3/3	1	Down	-5.72761	-1.62353	-1.35535
FBgn0022709	Adk1	3	1	DRSC41563	2/2	1	Down	-1.93377	-1.84035	1.23487
FBgn0023023	CRMP	3	1	DRSC12073	3/3	1	Down	-3.13321	-1.64732	-1.57969
FBgn0023531	CG32809	3	1	DRSC18507	10/11	1	Down	-4.38378	-3.44805	-2.5499
FBgn0026259	eIF5B	3	1	DRSC25022	5/5	1	Down	-2.09422	-1.58636	-0.742791
FBgn0026619	Taz	3	1	DRSC07704	4/4	1	Down	-6.21215	-3.77539	-3.28948
FBgn0026879	CG13364	3	1	DRSC26743	1/1	1	Down	-2.38002	-1.77934	0.280615
FBgn0027599	CG2790	3	1	DRSC04045	1/1	1	Down	-5.50568	-3.9968	0.224183
FBgn0028292	ric8a	3	1	DRSC18093	2/2	1	Down	-5.96433	-2.48622	-0.008249
FBgn0028983	Spn55B	3	1	DRSC07694	1/1	1	Down	-4.32296	-2.60019	-2.50665
FBgn0029686	CG2941	3	1	DRSC20890	1/2	1	Down	-2.22432	-1.65058	-0.912472
FBgn0029712	CG15912	3	1	DRSC18105	1/1	1	Down	-8.32179	-1.62253	-0.123703
FBgn0030460	CG2453	3	1	DRSC19849	3/3	1	Down	-7.15028	-2.17531	0.488178
FBgn0030592	CG9514	3	1	DRSC20191	1/1	1	Down	-2.28164	-1.62545	-0.673943
FBgn0030787	CG9609	3	1	DRSC41262	1/1	1	Down	-2.12887	-1.6961	-1.24127
FBgn0031016	kek5	3	1	DRSC24470	4/4	1	Down	-1.9649	-1.72822	-0.382128
FBgn0031048	CG12237	3	1	DRSC19449	1/1	1	Down	-5.70938	-3.12466	-2.84545
FBgn0031451	CG9961	3	1	DRSC23343	2/2	1	Down	-7.04093	-4.12432	-1.30447
FBgn0031461	daw	3	1	DRSC39007	3/3	1	Down	-5.32263	-3.48924	-0.165323
FBgn0031972	Wwox	3	1	DRSC22872	2/2	1	Down	-5.76095	-3.76688	-2.59313
FBgn0032147	IP3K1	3	1	DRSC02734	1/2	1	Down	-4.66806	-1.85749	-0.31862
FBgn0032451	spict	3	1	DRSC02157	2/2	1	Down	-11.1962	-1.78634	-0.470382
FBgn0032938	CG8671	3	1	DRSC03102	5/7	1	Down	-2.19664	-1.58508	-0.004684
FBgn0033302	Cyp6a14	3	1	DRSC07376	2/2	1	Down	-1.62612	-1.56906	-0.315393
FBgn0033690	EndoG	3	1	DRSC26632	1/1	1	Down	-9.29842	-3.68155	1.26304
FBgn0033739	Dyb	3	1	DRSC29699	7/7	1	Down	-8.51534	-1.71276	0.873712
FBgn0033855	link	3	1	DRSC23511	1/1	1	Down	-1.92736	-1.69552	-1.43719
FBgn0034009	CG8155	3	1	DRSC28386	1/1	1	Down	-3.80001	-2.58507	-1.66678
FBgn0034075	Asph	3	1	DRSC29507	8/8	1	Down	-8.38269	-2.60304	0.227207
FBgn0034802	CG3800	3	1	DRSC04116	2/2	1	Down	-5.65809	-2.27226	-0.048025
FBgn0035228	CG12091	3	1	DRSC24873	2/2	1	Down	-9.10215	-2.92293	-2.31145
FBgn0035283	CG12024	3	1	DRSC08229	3/3	1	Down	-1.70591	-1.50398	-0.745151
FBgn0035772	Sh3beta	3	1	DRSC11001	1/5	1	Down	-9.44014	-4.19124	0.126808
FBgn0035957	CG5144	3	1	DRSC23349	1/1	1	Down	-3.94498	-2.59919	0.259247
FBgn0036551	CG17029	3	1	DRSC41603	2/2	1	Down	-1.79563	-1.78356	0.865714
FBgn0037998	CG4848	3	1	DRSC15661	3/3	1	Down	-2.3358	-1.77042	-0.187955
FBgn0038237	Pde6	3	1	DRSC16401	3/3	1	Down	-2.53766	-1.6238	0.360077
FBgn0038381	CG3303	3	1	DRSC26161	1/1	1	Down	-2.2557	-1.60803	0.086242
FBgn0038418	pad	3	1	DRSC14227	1/1	1	Down	-7.31058	-3.4442	-0.680792
FBgn0038499	Brf	3	1	DRSC14167	2/2	1	Down	-1.86778	-1.75701	-0.710925
FBgn0038746	Surf6	3	1	DRSC29437	1/1	1	Down	-7.4316	-1.69951	-0.41482
FBgn0038981	CG5346	3	1	DRSC15778	1/1	1	Down	-5.24158	-3.07943	0.078882
FBgn0039137	CG13604	3	1	DRSC41620	5/5	1	Down	-2.58535	-2.23086	-0.260569
FBgn0039543	CG12428	3	1	DRSC14519	4/4	1	Down	-4.1939	-3.35848	0.310891
FBgn0040601	CG13643	3	1	DRSC14642	4/4	1	Down	-2.42153	-1.99008	0.273727
FBgn0043841	vir-1	3	1	DRSC02863	5/7	1	Down	-6.96672	-5.24783	1.215
FBgn0050115	GEFmeso	3	1	DRSC21475	2/3	1	Down	-1.76022	-1.54191	-1.00369
FBgn0050389	CG30389	3	1	DRSC04077	5/5	1	Down	-5.76433	-1.73333	-0.119518
FBgn0052512	CG32512	3	1	DRSC20551	2/4	1	Down	-1.65857	-1.55532	-0.603044
FBgn0052685	ZAP3	3	1	DRSC17853	3/4	1	Down	-2.13198	-1.96114	-0.861115
FBgn0052758	CG32758	3	1	DRSC17786	1/3	1	Down	-3.5598	-1.58357	0.035637
FBgn0053158	CG33158	3	1	DRSC10438	1/1	1	Down	-1.9531	-1.60978	-1.60242
FBgn0053217	CG33217	3	1	DRSC38608	1/1	1	Down	-4.31511	-3.13887	-1.21607
FBgn0085433	CG34404	3	1	DRSC15335	1/3	1	Down	-2.03256	-1.6701	-1.35239
FBgn0250819	CG33521	3	1	DRSC17211	4/4	1	Down	-3.10339	-2.36473	0.292384
FBgn0250904	CG34434	3	1	DRSC26923	1/1	1	Down	-2.21107	-1.96803	0.380242
FBgn0259110	mmd	3	1	DRSC20161	8/8	1	Down	-3.69749	-3.22931	0.166129
FBgn0260008	UQCR-11	3	1	DRSC39037	2/5	1	Down	-5.41634	-1.80138	-0.405783
FBgn0261673	nemy	3	1	DRSC07262	8/8	1	Down	-6.61658	-3.5486	-0.148973
FBgn0263256	CG43394	3	1	DRSC21835	2/5	1	Down	-4.17296	-3.33635	-2.67502
FBgn0264978	Slh	3	1	DRSC00407	1/2	1	Down	-5.89806	-3.25306	0.598754
FBgn0265048	cv-d	3	1	DRSC16526	1/1	1	Down	-4.95393	-1.54171	-1.49295
FBgn0265726	NnaD	3	1	DRSC19405	2/10	1	Down	-5.68148	-3.26614	-0.072714
FBgn0266377	Pde8	3	1	DRSC04503	5/9	1	Down	-5.0713	-2.28993	-0.408799
FBgn0261053	Cad86C	4	1	DRSC27602	5/5	1	Down	-1.99258	-1.50177	-1.42435
FBgn0261261	plx	4	1	DRSC28545	2/5	1	Down	-2.45868	-2.11367	-0.780871
FBgn0000547	ed	4	1	DRSC00350	3/3	1	Down	-3.53358	-1.65648	0.15025
FBgn0041096	rols	4	1	DRSC10536	9/9	1	Down	-3.94735	-1.93497	-0.837093
FBgn0001624	dlg1	4	1	DRSC18896	5/29	1	Down	-7.92869	-2.27939	2.43833
FBgn0261854	aPKC	4	1	DRSC07639	12/12	1	Down	-3.08117	-2.1227	1.02529
FBgn0011206	bol	4	1	DRSC10444	3/7	1	Down	-2.34338	-1.54473	0.272698
FBgn0031374	CG7337	4	1	DRSC21913	8/8	1	Down	-2.93468	-2.08731	-0.206225
FBgn0015600	toc	4	1	DRSC00171	1/4	1	Down	-2.4602	-1.65546	-1.51664
FBgn0003124	polo	4	1	DRSC11384	2/2	1	Down	-4.02678	-2.21289	-0.005291
FBgn0013733	shot	4	1	DRSC07682	21/22	1	Down	-3.95734	-1.89644	-1.88153
FBgn0051363	Jupiter	4	1	DRSC15205	6/7	1	Down	-4.32617	-3.00063	0.484383
FBgn0261859	CG42788	4	1	DRSC16152	2/2	1	Down	-2.93998	-1.73425	-1.38103
FBgn0261573	CoRest	4	1	DRSC19881	9/10	1	Down	-8.31723	-8.0086	-1.55433
FBgn0263392	Tet	4	1	DRSC28377	6/6	1	Down	-4.00899	-1.9106	0.15825
FBgn0053554	Nipped-A	4	1	DRSC04884	2/2	1	Down	-6.27555	-3.02688	2.04572
FBgn0011224	heph	4	1	DRSC39131	25/25	1	Down	-6.50601	-2.1824	-0.524017
FBgn0015519	nAChRalpha3	4	1	DRSC27204	1/2	1	Down	-5.17768	-3.09899	-0.776089
FBgn0021767	org-1	4	1	DRSC22974	2/2	1	Down	-3.20322	-3.04765	-1.18566
FBgn0033236	CG14764	4	1	DRSC06844	2/3	1	Down	-3.10411	-1.60143	-0.441192
FBgn0034389	Mctp	4	1	DRSC28921	5/6	1	Down	-3.43552	-1.89513	-1.45774
FBgn0038881	CG16791	4	1	DRSC15157	4/4	1	Down	-11.7132	-7.66564	0.056444
FBgn0039488	CG6066	4	1	DRSC15959	1/1	1	Down	-4.60932	-3.64993	0.448404
FBgn0051064	CG31064	4	1	DRSC14756	2/6	1	Down	-2.98682	-2.54958	0.292641
FBgn0052062	A2bp1	4	1	DRSC22992	8/8	1	Down	-2.45399	-1.52192	0.040959
FBgn0085444	mute	4	1	DRSC29848	2/2	1	Down	-2.78781	-2.39997	0.160215
FBgn0259166	CG42271	4	1	DRSC27338	2/2	1	Down	-6.18899	-2.43084	-2.08187
FBgn0259167	CG42272	4	1	DRSC23490	1/2	1	Down	-5.37357	-2.24899	-2.02201
FBgn0261262	CG42613	4	1	DRSC25089	3/4	1	Down	-1.98843	-1.64116	-0.446508
FBgn0261554	CG42672	4	1	DRSC04052	10/10	1	Down	-2.20713	-1.89356	0.348384
FBgn0261931	CG42797	4	1	DRSC18261	2/4	1	Down	-1.86391	-1.63198	-1.32093
FBgn0262871	lute	4	1	DRSC15769	4/4	1	Down	-5.95043	-4.36385	-2.36
FBgn0263072	CG43347	4	1	DRSC23007	3/3	1	Down	-6.11883	-1.61308	-0.429385
FBgn0263352	Unr	4	1	DRSC26920	5/5	1	Down	-2.55951	-1.76874	-0.757289
FBgn0263993	CG43736	4	1	DRSC18370	8/11	1	Down	-7.11931	-4.24246	-0.735431
FBgn0024189	sns	5	1	DRSC07688	3/3	1	Down	-2.43482	-1.99529	-1.67823
FBgn0266084	Fhos	5	1	DRSC10546	5/9	1	Down	-7.80724	-1.76653	-1.56725
FBgn0085408	Shroom	5	1	DRSC23067	2/4	1	Down	-4.00337	-2.059	-1.57429
FBgn0005536	Mbs	5	1	DRSC09414	7/13	1	Down	-3.14033	-2.03463	0.836772
FBgn0028341	l(1)G0232	5	1	DRSC18277	9/9	1	Down	-2.42137	-2.18593	0.068657
FBgn0030412	Tomosyn	5	1	DRSC19692	7/7	1	Down	-3.43056	-2.55418	-0.645865
FBgn0030479	Rbp1-like	5	1	DRSC19828	3/3	1	Down	-2.92035	-2.14969	0.588994
FBgn0032600	CG17912	5	1	DRSC02642	7/7	1	Down	-2.21131	-1.81899	-1.14591
FBgn0052703	Erk7	5	1	DRSC18227	3/3	1	Down	-5.69592	-3.91335	0.035846
FBgn0085412	CG34383	5	1	DRSC28945	10/10	1	Down	-2.32417	-1.55935	-1.40694
FBgn0259734	CG42388	5	1	DRSC23263	1/6	1	Down	-9.1467	-1.75212	-0.322759
FBgn0260964	Vmat	5	1	DRSC06962	4/4	1	Down	-2.49913	-2.48578	-1.2775
FBgn0261238	Alh	5	1	DRSC12487	2/13	1	Down	-2.77564	-1.59928	-0.282964
FBgn0263706	CG43658	5	1	DRSC25232	1/8	1	Down	-7.09326	-1.52304	-0.303328
FBgn0264272	mwh	5	1	DRSC27439	3/3	1	Down	-3.31891	-3.27788	1.51524
FBgn0261556	CG42674	6	1	DRSC29701	7/7	1	Down	-6.16771	-2.47808	1.17234
FBgn0259246	brp	6	1	DRSC29170	1/9	1	Down	-2.5305	-2.06676	-0.899701
FBgn0050463	CG30463	6	1	DRSC07186	3/5	1	Down	-2.61324	-2.26736	0.699615
FBgn0259150	CG42265	6	1	DRSC28477	3/3	1	Down	-2.52896	-1.59638	-1.18583
FBgn0263077	CG43340	6	1	DRSC05054	4/15	1	Down	-1.82027	-1.63575	-1.13575
FBgn0264006	dysc	6	1	DRSC26188	6/7	1	Down	-7.58477	-2.91335	-0.727347
FBgn0264449	CG43867	6	1	DRSC17837	10/10	1	Down	-7.10871	-2.05116	-0.799895
FBgn0262614	pyd	7	1	DRSC14387	2/11	1	Down	-7.20013	-4.97373	-0.672975
FBgn0265998	Doa	7	1	DRSC13897	2/15	1	Down	-3.02442	-2.06	-1.86235
FBgn0250910	Octbeta3R	8	1	DRSC24019	1/4	1	Down	-3.09357	-1.83957	-0.161523
FBgn0261836	Msp300	8	1	DRSC00857	2/11	1	Down	-3.31362	-1.71683	-0.47176
FBgn0025726	unc-13	8	1	DRSC40770	7/7	1	Down	-2.03471	-1.5679	-0.650676
FBgn0261565	Lmpt	9	1	DRSC09864	6/15	1	Down	-1.76184	-1.68993	0.326409
FBgn0267001	Ten-a	9	1	DRSC19865	11/11	1	Down	-4.54215	-1.54449	-0.306898
FBgn0260003	Dys	9	1	DRSC15260	8/12	1	Down	-4.78045	-3.64827	1.05652
FBgn0259244	CG42342	10	1	DRSC15010	12/12	1	Down	-5.03431	-4.64263	0.058534
FBgn0267336	Glut4EF	11	1	DRSC23038	5/8	1	Down	-4.19972	-3.11085	-0.353028
