# Supplementary material for: Whole genome screen reveals a novel relationship between Wolbachia levels and Drosophila host translation
Source: PLoS Pathog. 2018 Nov 13;14(11):e1007445. doi: 10.1371/journal.ppat.1007445 (PMC6258568; doi:10.1371/journal.ppat.1007445)
Supplement: S7 Table — (XLSX) [file ppat.1007445.s023.xlsx]

## Sheet: Sheet1
S7 Table. dsRNA amplicons comparison of changes ion Wolbachia levels and changes in cell growth
Note: Only amplicons that affected Wolbachia levels are represented here.
Flybase ID	Wolbachia increasing amplicons	Effect of amplicon on cell growth (Robust Z score)
FBgn0000212	1.83006	2.53006
FBgn0000212	1.65348	2.01753
FBgn0000307	2.05256	1.7021
FBgn0000307	1.66754	1.35578
FBgn0002783	1.84607	3.69151
FBgn0002783	1.65537	3.76965
FBgn0002787	3.35058	3.6482
FBgn0002787	2.81173	5.36911
FBgn0002787	2.55536	3.73119
FBgn0002787	2.09825	2.38329
FBgn0003274	1.80693	1.13761
FBgn0003274	1.75949	1.33056
FBgn0004066	2.02792	1.17411
FBgn0004066	1.70638	2.3783
FBgn0004638	3.55399	3.38267
FBgn0004638	3.14045	-0.240735
FBgn0004638	1.59853	2.4324
FBgn0004656	2.39237	1.94217
FBgn0004656	2.17224	1.8773
FBgn0004656	1.5117	2.44849
FBgn0005617	2.42544	1.67737
FBgn0005617	1.60977	1.9503
FBgn0019949	2.36928	1.37422
FBgn0019949	1.80654	1.72146
FBgn0019949	1.68286	3.56102
FBgn0023174	1.86624	2.37011
FBgn0023174	1.80512	1.06526
FBgn0023175	2.60114	0.743867
FBgn0023175	2.32087	1.23005
FBgn0023175	2.10821	1.6402
FBgn0023175	1.7133	1.09672
FBgn0026380	2.63409	1.92006
FBgn0026380	1.87453	2.20189
FBgn0028684	3.18264	2.06817
FBgn0028684	2.33842	-0.765406
FBgn0028684	2.11683	1.48545
FBgn0028684	1.98648	0.589223
FBgn0028684	1.95396	-0.557087
FBgn0028684	1.85885	2.85784
FBgn0028686	2.4939	0.53901
FBgn0028686	2.34618	2.36551
FBgn0028686	2.23404	0.601204
FBgn0028686	2.20604	2.89994
FBgn0028686	2.12112	3.39438
FBgn0028686	1.83835	0.809117
FBgn0028687	3.11158	2.84399
FBgn0028687	2.26381	2.19504
FBgn0028687	1.89565	0.481779
FBgn0028688	3.70115	0.969268
FBgn0028688	3.21942	1.98149
FBgn0028688	2.02468	1.72108
FBgn0028688	1.61932	0.668664
FBgn0028690	2.4014	1.54248
FBgn0028690	1.53781	1.89966
FBgn0028691	1.92237	1.63246
FBgn0028691	1.83566	1.14418
FBgn0028693	2.45259	1.71449
FBgn0028693	2.22196	1.3119
FBgn0028693	2.06696	1.20117
FBgn0028693	1.80455	2.45729
FBgn0028694	2.85202	1.8203
FBgn0028694	1.94449	3.78447
FBgn0029785	2.9817	1.50456
FBgn0029785	2.67433	2.15756
FBgn0029785	2.51457	1.43339
FBgn0031871	2.38566	1.01917
FBgn0031871	1.89559	2.15452
FBgn0032518	2.89073	1.72115
FBgn0032518	2.25028	-1.27481
FBgn0032518	2.03276	0.908113
FBgn0032518	1.8796	1.64927
FBgn0032518	1.8175	2.74496
FBgn0032884	2.30883	2.05789
FBgn0032884	2.16699	1.04971
FBgn0032884	1.66533	2.23111
FBgn0032987	2.48631	1.7416
FBgn0032987	2.03971	-0.152304
FBgn0032987	1.5365	1.01174
FBgn0033381	1.90812	1.04753
FBgn0033381	1.51481	1.06206
FBgn0034568	1.89979	5.19459
FBgn0034568	1.86131	1.63576
FBgn0035437	2.93082	1.49159
FBgn0035437	2.16849	2.42781
FBgn0035437	2.16355	1.86051
FBgn0035437	1.67032	1.45101
FBgn0035498	2.37077	2.2736
FBgn0035498	2.30747	1.36962
FBgn0035498	1.80905	1.76774
FBgn0037632	2.01765	1.77022
FBgn0037632	1.90029	3.77945
FBgn0037882	1.93198	1.29542
FBgn0037882	1.56869	1.19016
FBgn0038266	1.64108	1.50934
FBgn0038266	1.64078	1.60129
FBgn0039875	1.76798	2.62014
FBgn0039875	1.73665	3.22802
FBgn0039875	1.70864	1.80015
FBgn0250843	2.70488	1.3415
FBgn0250843	2.30556	1.73524
FBgn0259483	2.21103	2.23903
FBgn0259483	1.9716	2.3653
FBgn0259483	1.54007	2.97108
FBgn0261394	2.02555	1.9077
FBgn0261394	1.99629	2.98474
FBgn0261394	1.75853	1.49645
FBgn0261396	2.45239	3.06996
FBgn0261396	2.16046	2.59297
FBgn0261602	2.79226	2.27099
FBgn0261602	2.42531	1.98127
FBgn0261602	2.40051	1.39837
FBgn0261602	1.95498	1.26765
FBgn0261602	1.53544	0.282568
FBgn0261608	4.43633	-1.40677
FBgn0261608	3.6996	-1.0931
FBgn0261608	3.23118	1.14028
FBgn0261608	1.95802	2.31459
FBgn0261608	1.70689	-0.983179
FBgn0261608	1.66494	1.08023
FBgn0263740	2.1307	1.02431
FBgn0263740	1.69413	1.19333
FBgn0267330	2.07978	3.1754
FBgn0267330	2.02743	2.89412
FBgn0267330	1.61017	1.31497
FBgn0000404	5.52973	-4.25742
FBgn0000404	5.40664	-5.08344
FBgn0000404	3.7991	-3.76122
FBgn0000404	3.6773	-3.25585
FBgn0000404	3.53249	-3.77338
FBgn0000404	2.92188	-2.69299
FBgn0000581	2.53228	-2.86353
FBgn0000581	2.4104	-0.467524
FBgn0000581	1.62968	-1.53618
FBgn0000996	3.48616	-4.24164
FBgn0000996	3.27756	-2.76849
FBgn0000996	2.61309	-3.25918
FBgn0001491	3.36124	-3.63991
FBgn0001491	2.58966	-1.6311
FBgn0001491	2.45145	-3.01402
FBgn0001942	4.9469	-3.45845
FBgn0001942	4.34459	-2.12261
FBgn0001942	4.21583	-2.43442
FBgn0001942	3.33258	-0.659186
FBgn0001942	3.2158	-1.31351
FBgn0002466	3.25971	-1.43365
FBgn0002466	2.93701	-2.46326
FBgn0002466	2.74882	-2.93549
FBgn0002466	2.70517	-2.13971
FBgn0002466	2.35659	-1.46784
FBgn0002607	2.73399	-0.479792
FBgn0002607	2.22652	-3.04956
FBgn0002607	2.0267	-7.1684
FBgn0002914	3.63762	-1.9238
FBgn0002914	2.03968	-1.99558
FBgn0003041	3.39459	-2.25172
FBgn0003041	2.91124	-1.70208
FBgn0003041	2.77795	-1.16069
FBgn0003041	2.382	-1.93167
FBgn0003041	2.23243	-0.80589
FBgn0003041	1.82516	-0.679405
FBgn0003087	3.03872	-1.59006
FBgn0003087	1.8964	-2.65432
FBgn0003132	2.37493	-0.396383
FBgn0003132	2.07563	-2.47714
FBgn0003132	1.9337	-2.00286
FBgn0003279	5.72928	-1.89152
FBgn0003279	4.65809	-1.78103
FBgn0003279	3.19311	-0.765783
FBgn0003279	3.12764	-2.31372
FBgn0003279	1.96558	-0.2648
FBgn0003517	6.63935	-1.73284
FBgn0003517	6.58567	-2.6843
FBgn0003517	1.53873	-1.37482
FBgn0003525	7.84487	-3.34584
FBgn0003525	6.9294	-3.54278
FBgn0003525	4.09926	-1.94972
FBgn0003660	4.03794	-2.22712
FBgn0003660	3.25398	-1.86847
FBgn0003660	1.50137	-1.06261
FBgn0003701	3.90655	-1.55578
FBgn0003701	2.2339	-3.02778
FBgn0003884	3.74025	-1.89004
FBgn0003884	3.29291	-1.17308
FBgn0003884	3.20066	-0.781796
FBgn0003884	2.14285	-0.268714
FBgn0003942	2.03158	-1.2127
FBgn0003942	1.90306	-3.65496
FBgn0003942	1.50298	-2.18024
FBgn0003943	6.26559	-2.13909
FBgn0003943	5.57378	-2.40305
FBgn0003943	2.99976	-3.40609
FBgn0004106	7.26284	-2.81726
FBgn0004106	6.41291	-3.54306
FBgn0004106	5.60945	-2.3594
FBgn0004106	1.60464	-1.56889
FBgn0004374	2.22085	-0.353831
FBgn0004374	2.00954	-1.04877
FBgn0004374	1.53905	-1.52837
FBgn0004378	4.92327	-2.72351
FBgn0004378	3.66726	-3.45776
FBgn0004378	3.25471	-2.12014
FBgn0004419	2.19084	-1.53867
FBgn0004419	1.50289	-2.40921
FBgn0004574	8.14038	-3.46809
FBgn0004574	7.89708	-5.06893
FBgn0004574	5.73574	-3.7938
FBgn0004574	5.3482	-3.44371
FBgn0004574	5.04721	-4.03133
FBgn0004574	3.98838	-4.10853
FBgn0004606	8.13911	-4.94114
FBgn0004606	7.78372	-6.0296
FBgn0004606	6.78361	-5.12022
FBgn0004606	6.54058	-3.98681
FBgn0004606	6.13794	-3.89428
FBgn0004606	4.73199	-5.88259
FBgn0004856	10.0859	-3.48113
FBgn0004856	5.08779	-2.80812
FBgn0004856	4.14522	-2.45995
FBgn0004867	4.78167	-2.10044
FBgn0004867	3.94132	-1.51297
FBgn0004867	3.49055	-3.6099
FBgn0004867	3.31327	-4.34011
FBgn0004867	3.121	-1.75971
FBgn0004867	2.55028	-1.99687
FBgn0004926	4.623	-1.26855
FBgn0004926	2.57441	-1.89288
FBgn0004926	2.14965	-0.261477
FBgn0005411	5.3712	-3.4112
FBgn0005411	1.95768	-2.36503
FBgn0005533	2.0639	-3.51891
FBgn0005533	1.98203	-1.17902
FBgn0005533	1.60576	0.366743
FBgn0005593	4.32168	-1.08089
FBgn0005593	3.92317	-1.05609
FBgn0005593	2.96434	-0.474316
FBgn0005593	1.53307	-0.724586
FBgn0008635	4.36349	-0.313901
FBgn0008635	2.14405	-1.36853
FBgn0008635	2.05976	-3.20224
FBgn0008635	1.53144	-1.06583
FBgn0010105	2.53059	-1.02659
FBgn0010105	1.93924	-2.07021
FBgn0010265	5.69901	-0.584373
FBgn0010265	4.84849	-3.54546
FBgn0010265	4.33427	-1.00068
FBgn0010265	4.28701	-3.35923
FBgn0010265	2.93586	-1.76292
FBgn0010278	3.41789	-1.18989
FBgn0010278	2.89729	-1.33263
FBgn0010280	2.23206	-2.19116
FBgn0010280	1.85888	-3.0321
FBgn0010590	5.66849	-3.92287
FBgn0010590	2.94005	-4.22221
FBgn0010877	2.12469	-3.00473
FBgn0010877	1.97738	-2.35672
FBgn0011239	2.12264	-3.02401
FBgn0011239	1.60683	-1.33435
FBgn0011239	1.52988	0.105609
FBgn0011284	4.34896	-3.01263
FBgn0011284	3.96261	-2.08518
FBgn0011284	1.58093	-0.69529
FBgn0011692	5.11576	-1.378
FBgn0011692	4.76465	-1.11785
FBgn0011692	3.69898	-2.42599
FBgn0011703	2.2293	-2.12209
FBgn0011703	2.03279	-2.95057
FBgn0011703	1.7694	-2.50296
FBgn0011704	11.889	-3.99533
FBgn0011704	5.05381	-4.8534
FBgn0011704	4.33257	-4.59134
FBgn0011704	3.71878	-1.87779
FBgn0011704	2.99422	-3.58523
FBgn0011704	2.42422	-5.18311
FBgn0011726	2.36711	-3.49951
FBgn0011726	1.85367	-3.63959
FBgn0011763	2.33194	-3.25678
FBgn0011763	2.16398	-1.46179
FBgn0011763	1.54952	-1.2151
FBgn0011766	2.11779	-2.53454
FBgn0011766	1.77863	-1.888
FBgn0012058	5.79016	-1.0676
FBgn0012058	5.28163	-1.91864
FBgn0012058	4.62503	-2.43509
FBgn0012058	4.39363	-2.98483
FBgn0012058	3.35287	-1.12247
FBgn0012058	2.67286	-1.45952
FBgn0012058	2.65067	0.990721
FBgn0012058	2.41544	-3.42327
FBgn0012058	2.15605	-1.9525
FBgn0013325	5.7312	-1.83792
FBgn0013325	4.52742	-4.75652
FBgn0013325	2.09731	-0.111801
FBgn0013325	1.62783	-0.353096
FBgn0013325	1.53971	-2.6217
FBgn0013343	5.42334	-6.34592
FBgn0013343	3.04608	-4.6426
FBgn0013981	8.26599	-8.28458
FBgn0013981	6.5499	-3.13496
FBgn0013981	5.05253	-5.14394
FBgn0014010	2.99719	-2.81743
FBgn0014010	1.86258	-4.48362
FBgn0014010	1.5392	-3.53256
FBgn0014127	2.63015	-2.03779
FBgn0014127	1.79521	-2.72385
FBgn0014857	4.90377	-3.82876
FBgn0014857	3.18694	-3.42681
FBgn0014857	1.66455	-0.717442
FBgn0015024	3.65583	-2.19007
FBgn0015024	3.53178	-2.19417
FBgn0015024	3.31061	-3.25294
FBgn0015024	2.48066	-1.44997
FBgn0015024	1.58214	-2.40308
FBgn0015393	6.58574	-3.92132
FBgn0015393	6.18079	-1.6118
FBgn0015393	5.39953	-3.24238
FBgn0015521	4.79314	-6.63102
FBgn0015521	3.85299	-8.16462
FBgn0015521	1.74503	-3.21661
FBgn0015756	4.2489	-1.15495
FBgn0015756	3.77086	-0.812441
FBgn0015756	2.69675	-3.06004
FBgn0015789	2.19662	-1.5489
FBgn0015789	1.97722	-1.25337
FBgn0015818	6.96788	-2.33976
FBgn0015818	5.77261	-4.189
FBgn0015818	2.10438	-4.56173
FBgn0016120	2.34088	-2.38955
FBgn0016120	2.10038	-3.43661
FBgn0016694	3.95503	-1.71191
FBgn0016694	3.75005	-4.57739
FBgn0016694	3.65661	-3.51238
FBgn0016694	3.35716	-3.47741
FBgn0016694	2.69135	-3.36145
FBgn0016694	2.2662	-3.62472
FBgn0016696	2.27675	-2.68207
FBgn0016696	1.63585	-2.20863
FBgn0017551	5.69576	-2.45734
FBgn0017551	4.53752	-3.32917
FBgn0017551	2.68546	-2.74938
FBgn0020386	2.34855	-3.41622
FBgn0020386	1.93975	-3.21168
FBgn0020386	1.68875	-1.2972
FBgn0020386	1.61522	-2.79215
FBgn0020496	2.17884	-2.36342
FBgn0020496	1.95393	-2.60658
FBgn0020618	4.33513	-2.99519
FBgn0020618	2.55063	-2.0706
FBgn0023167	1.89035	-3.67051
FBgn0023167	1.73677	-1.28611
FBgn0024236	7.68938	-6.68469
FBgn0024236	3.9111	-2.44569
FBgn0024236	3.53711	-3.17369
FBgn0024236	3.05921	-4.0287
FBgn0024236	2.695	-3.28916
FBgn0024921	4.38915	-2.67064
FBgn0024921	2.99624	-1.99162
FBgn0024921	2.28563	0.106345
FBgn0024921	1.72845	1.127
FBgn0025637	4.11141	-3.22464
FBgn0025637	3.69811	-2.17956
FBgn0025637	3.49739	-3.75333
FBgn0025637	1.72248	-4.68805
FBgn0025637	1.66919	-3.11347
FBgn0025638	5.35263	-2.25281
FBgn0025638	1.85017	-1.23555
FBgn0025724	3.98003	-3.0398
FBgn0025724	3.43008	-1.23782
FBgn0025724	3.2365	-1.73229
FBgn0025724	1.97919	-1.68546
FBgn0025724	1.56904	-0.271119
FBgn0026372	5.7599	-2.23824
FBgn0026372	3.72819	-2.29882
FBgn0026372	2.20473	0.146681
FBgn0026372	1.59674	-1.46185
FBgn0026401	5.31621	-3.22216
FBgn0026401	3.3269	-3.04424
FBgn0027567	1.93758	-3.0623
FBgn0027567	1.73943	-1.68753
FBgn0029172	2.28465	-0.286527
FBgn0029172	1.97283	-2.62381
FBgn0029172	1.91954	-2.25337
FBgn0029856	4.058	-1.52488
FBgn0029856	2.95106	-0.059614
FBgn0029856	2.92041	-0.430313
FBgn0029856	2.08535	-2.87737
FBgn0029856	1.63286	-2.29376
FBgn0030028	2.1027	-1.1667
FBgn0030028	1.6345	-2.692
FBgn0030365	3.06315	-1.64442
FBgn0030365	2.05565	0.575599
FBgn0030365	1.95206	-0.967648
FBgn0030365	1.52762	-1.64538
FBgn0031023	2.3092	-1.31374
FBgn0031023	1.72789	-1.82756
FBgn0031030	4.21809	-1.5618
FBgn0031030	2.1258	-4.64208
FBgn0031080	2.64536	-5.16969
FBgn0031080	2.48494	-1.65807
FBgn0031266	6.51294	-3.59433
FBgn0031266	5.43183	-1.25589
FBgn0031266	5.25629	-3.68405
FBgn0031266	2.69016	-2.21019
FBgn0031493	5.04127	-3.40187
FBgn0031493	2.72992	-4.19663
FBgn0031493	2.69644	-3.94259
FBgn0031730	2.52923	-1.5245
FBgn0031730	2.33	-2.53172
FBgn0031730	1.56623	-1.74474
FBgn0031779	1.81654	-4.12152
FBgn0031779	1.70538	-1.1393
FBgn0031779	1.62925	-2.07565
FBgn0031888	4.44903	-2.19993
FBgn0031888	1.87956	-2.47431
FBgn0032006	7.87744	-3.42536
FBgn0032006	4.49902	-1.86058
FBgn0032654	1.82049	-2.6857
FBgn0032654	1.79939	-1.16776
FBgn0032654	1.69181	-0.854564
FBgn0032725	3.86133	-3.65951
FBgn0032725	3.11603	-3.38757
FBgn0032725	2.30991	-2.0006
FBgn0033081	4.50004	-1.77045
FBgn0033081	3.55924	-1.08514
FBgn0033081	3.33259	-1.12661
FBgn0033081	3.22009	-0.385222
FBgn0033081	2.45165	-1.21471
FBgn0033246	3.85802	-2.12312
FBgn0033246	2.85583	-1.93935
FBgn0033246	2.24532	-1.52005
FBgn0033246	2.02883	2.15567
FBgn0033246	1.50467	-2.54027
FBgn0033400	3.55591	-4.14488
FBgn0033400	2.78246	-6.52801
FBgn0033400	1.74355	-4.43955
FBgn0033688	4.82514	-4.71394
FBgn0033688	3.44126	-2.6025
FBgn0033688	3.24755	-1.58182
FBgn0033853	3.35957	-4.56001
FBgn0033853	2.16977	-2.38876
FBgn0033859	4.47965	-5.37195
FBgn0033859	2.96423	-3.1539
FBgn0033859	2.46863	-5.16208
FBgn0033902	3.42301	-5.11733
FBgn0033902	2.65189	-2.12521
FBgn0033902	2.60836	-1.7422
FBgn0033912	5.13605	-1.86641
FBgn0033912	3.53787	-2.06361
FBgn0033912	2.88406	-1.6824
FBgn0033912	2.51597	-4.09745
FBgn0034138	8.11999	-2.58846
FBgn0034138	6.9257	-3.5269
FBgn0034138	3.18539	-0.630564
FBgn0034138	2.81214	-4.37059
FBgn0034138	2.17837	-0.681926
FBgn0034258	4.18023	-2.24311
FBgn0034258	3.45804	-0.460991
FBgn0034258	1.95058	-1.05161
FBgn0034853	1.74288	-2.77514
FBgn0034853	1.53336	-1.86823
FBgn0035692	4.01337	-4.03127
FBgn0035692	3.59216	-5.70977
FBgn0035713	4.65688	-3.21926
FBgn0035713	3.52658	-2.78801
FBgn0035713	3.17233	-2.62879
FBgn0035713	1.83969	-1.5787
FBgn0035713	1.79559	0.71718
FBgn0035713	1.54131	-2.32711
FBgn0035853	2.65371	-4.25174
FBgn0035853	1.92501	-4.92269
FBgn0035877	2.86675	-1.24591
FBgn0035877	1.91039	-1.00626
FBgn0036179	2.83751	-1.52244
FBgn0036179	1.90663	-2.73764
FBgn0036213	4.77188	-2.21985
FBgn0036213	3.17675	-2.92782
FBgn0036213	2.85633	-0.187724
FBgn0036213	2.70478	-3.07764
FBgn0036213	1.84931	-1.50286
FBgn0036213	1.77451	-2.30087
FBgn0036439	2.92789	-1.26431
FBgn0036439	1.76336	-1.05689
FBgn0036668	2.96665	-1.72892
FBgn0036668	1.80514	-1.16275
FBgn0036751	1.76918	-1.0986
FBgn0036751	1.54571	-1.03475
FBgn0037025	6.2961	-0.814681
FBgn0037025	4.81362	-1.46249
FBgn0037025	4.56569	-2.55714
FBgn0037025	4.37348	-2.26822
FBgn0037025	3.33046	-1.21702
FBgn0037220	3.87274	-2.25343
FBgn0037220	1.98207	-2.84492
FBgn0037220	1.72523	-0.977471
FBgn0037249	3.80027	-1.94607
FBgn0037249	1.89819	-0.1459
FBgn0037249	1.54774	-1.52392
FBgn0037270	3.61007	-3.3531
FBgn0037270	3.10053	-2.57353
FBgn0037270	2.22868	-1.41727
FBgn0037351	3.1866	0.028055
FBgn0037351	1.91863	-2.8723
FBgn0037351	1.90739	-1.19606
FBgn0037707	2.2732	-2.11221
FBgn0037707	1.51666	-2.22974
FBgn0038834	6.05582	-2.71857
FBgn0038834	5.0155	-4.20861
FBgn0038834	3.87962	-4.90408
FBgn0038834	2.22709	-3.14144
FBgn0038947	5.55907	-2.28933
FBgn0038947	5.07101	-4.15079
FBgn0038947	1.50409	-3.32622
FBgn0039056	2.79908	-1.90044
FBgn0039056	2.14699	-1.39019
FBgn0039297	3.0993	-1.42546
FBgn0039297	1.50548	-2.19448
FBgn0039300	4.57518	-3.88606
FBgn0039300	3.40228	-1.96065
FBgn0039300	2.217	-0.890384
FBgn0039300	1.93827	0.931325
FBgn0039359	3.5293	-2.51909
FBgn0039359	3.46035	-0.550664
FBgn0039359	1.78499	-2.63556
FBgn0039626	2.89326	-2.1996
FBgn0039626	2.73874	-0.191767
FBgn0039626	2.2613	-1.0475
FBgn0039626	2.01731	-0.861849
FBgn0039626	1.82969	-0.541637
FBgn0039626	1.63236	-2.21853
FBgn0039757	2.36829	-4.93337
FBgn0039757	2.26585	-1.11734
FBgn0039757	2.0917	-0.267973
FBgn0039757	1.83753	-1.4614
FBgn0039857	3.37974	-1.31742
FBgn0039857	3.37105	-0.626047
FBgn0039857	2.34142	-1.81179
FBgn0039857	1.55498	2.58617
FBgn0039879	2.07512	-1.59623
FBgn0039879	1.86698	-1.18026
FBgn0039879	1.56869	0.539746
FBgn0040022	3.51111	-1.82844
FBgn0040022	3.50632	-1.51376
FBgn0040022	2.09353	-1.28392
FBgn0040534	2.41643	-6.28569
FBgn0040534	2.15551	-1.05851
FBgn0043884	2.11358	-1.76624
FBgn0043884	1.72273	-2.16004
FBgn0044826	4.97204	-4.46629
FBgn0044826	3.52161	-2.33988
FBgn0044826	3.37245	-2.70013
FBgn0044826	1.98248	-5.58391
FBgn0044826	1.50186	-3.0537
FBgn0052451	1.82576	-1.63794
FBgn0052451	1.62356	-0.512836
FBgn0052451	1.58669	-2.08746
FBgn0064227	4.65803	-5.5159
FBgn0064227	1.95294	-1.41019
FBgn0069973	2.1767	-1.71342
FBgn0069973	1.70071	-1.27895
FBgn0085395	3.70147	-1.90474
FBgn0085395	2.68185	-2.2334
FBgn0086656	4.17708	-3.72762
FBgn0086656	2.72246	-2.0445
FBgn0086687	4.67911	-2.06764
FBgn0086687	4.55508	-1.85363
FBgn0086687	2.60811	-1.18432
FBgn0086687	2.01269	-2.79566
FBgn0086687	1.97105	-1.66125
FBgn0086687	1.68348	-2.59271
FBgn0086707	10.1157	-6.10196
FBgn0086707	7.95384	-4.19393
FBgn0086707	2.37121	-6.45738
FBgn0086707	1.87543	-5.58085
FBgn0243512	4.60132	-3.85549
FBgn0243512	3.31757	-5.8029
FBgn0259113	1.51603	-1.25637
FBgn0259113	1.50242	-2.2
FBgn0259214	3.44717	-3.74793
FBgn0259214	2.29451	-0.367594
FBgn0259214	1.75986	-1.70667
FBgn0259214	1.66312	-3.43007
FBgn0259823	1.99003	-1.15163
FBgn0259823	1.85567	-1.23822
FBgn0260441	4.09309	-0.812804
FBgn0260441	3.78224	-2.03284
FBgn0260441	2.15369	-2.40392
FBgn0260934	3.028	-2.77757
FBgn0260934	1.73419	-2.58579
FBgn0260991	4.80112	-5.46065
FBgn0260991	4.39137	-3.6515
FBgn0260991	1.96025	-0.622339
FBgn0260991	1.86974	-2.22121
FBgn0261283	2.60071	-0.696727
FBgn0261283	2.13561	1.41696
FBgn0261383	4.71603	-3.88522
FBgn0261383	2.29568	-2.10167
FBgn0261383	2.13395	-2.34308
FBgn0261383	1.76872	-2.46481
FBgn0261547	2.47854	-1.451
FBgn0261547	1.71911	-3.45195
FBgn0261547	1.68053	-1.61867
FBgn0261547	1.58783	-0.062045
FBgn0261555	4.5438	-2.13395
FBgn0261555	4.16852	-4.29221
FBgn0261555	2.48314	-3.17354
FBgn0261592	7.00503	-2.83957
FBgn0261592	6.11226	-2.42581
FBgn0261592	6.04737	-2.28055
FBgn0261592	4.31388	-3.78232
FBgn0261592	4.05325	-1.2788
FBgn0261592	3.1483	-0.264136
FBgn0261596	4.83851	-2.79124
FBgn0261596	4.56432	-4.02299
FBgn0261596	2.37843	-3.23386
FBgn0261597	8.63441	-2.32326
FBgn0261597	8.1341	-3.85618
FBgn0261597	3.69351	-3.81024
FBgn0261606	4.7587	-1.57887
FBgn0261606	4.68942	-0.491045
FBgn0261606	2.50212	0.066163
FBgn0261606	2.43588	-1.45955
FBgn0261606	2.39497	-1.68144
FBgn0261606	1.62856	-1.19745
FBgn0261933	3.74574	-3.97599
FBgn0261933	1.6833	-4.49108
FBgn0261933	1.52652	-0.680035
FBgn0262483	12.1903	-3.85771
FBgn0262483	9.40502	-8.40532
FBgn0262483	3.73263	-3.7874
FBgn0262519	3.88016	-7.41075
FBgn0262519	3.60219	-3.47598
FBgn0262519	3.05299	-5.30871
FBgn0262601	3.68499	-4.92361
FBgn0262601	2.89945	-3.61844
FBgn0262601	2.41881	-2.8624
FBgn0263116	4.79741	-3.55848
FBgn0263116	2.84153	-2.26001
FBgn0263116	1.82785	-1.26411
FBgn0263257	2.48718	-1.53337
FBgn0263257	2.11591	-1.68463
FBgn0263257	1.7954	-2.141
FBgn0263980	5.95336	-3.35205
FBgn0263980	4.09715	-2.40827
FBgn0263980	3.96735	-1.50247
FBgn0263995	2.17258	-1.31716
FBgn0263995	1.63003	-2.03548
FBgn0264922	4.24298	-1.73763
FBgn0264922	3.42879	-1.08929
FBgn0265297	5.0364	-3.31306
FBgn0265297	3.13291	-2.87947
FBgn0265523	4.40102	-2.74517
FBgn0265523	2.37107	-0.115086
FBgn0265523	1.58918	-2.62417
FBgn0265523	1.55397	4.17704
FBgn0265574	4.18842	-0.930581
FBgn0265574	3.40292	-2.55154
FBgn0265574	2.77338	-4.74283
FBgn0265593	5.58815	-2.07237
FBgn0265593	5.30606	-3.09997
FBgn0265593	4.86698	-3.9893
FBgn0265593	2.18705	-0.047708
FBgn0266566	4.10037	-1.25821
FBgn0266566	3.63171	-4.84884
FBgn0266566	2.22157	-0.573648
FBgn0266566	1.54925	-0.847406
FBgn0266670	2.81985	-1.98631
FBgn0266670	2.06573	-1.58463
FBgn0266670	1.60399	-2.22582
FBgn0266696	2.89988	-1.19718
FBgn0266696	1.82799	-1.21257
FBgn0283427	5.92991	-1.29045
FBgn0283427	2.57763	-4.70005
FBgn0283427	2.38458	-1.2039
FBgn0283427	2.14386	-1.75267
FBgn0283427	1.55272	-0.400718
FBgn0283468	6.55628	-4.57019
FBgn0283468	5.50355	-2.89138
FBgn0283468	4.68214	-3.70408
FBgn0283469	7.51995	-3.54391
FBgn0283469	5.94828	-4.45137
FBgn0283469	4.03976	-3.50887
FBgn0283469	3.60869	-2.9404
FBgn0283469	2.21573	0.447983
FBgn0283469	2.06383	0.068463
FBgn0283521	2.16537	-4.78867
FBgn0283521	2.1327	-0.958929
FBgn0283521	1.8685	0.45988
FBgn0283521	1.74427	-2.56795
FBgn0283657	2.99296	-2.08144
FBgn0283657	1.81486	-2.89136
FBgn0283657	1.73976	-2.06349
FBgn0283657	1.70414	-2.53939
FBgn0000042	3.09876	0.535654
FBgn0000042	2.33077	1.76289
FBgn0000042	1.95731	0.168623
FBgn0000042	1.89183	0.374272
FBgn0000042	1.83134	2.34083
FBgn0000043	2.94602	1.26864
FBgn0000043	2.80218	-0.377833
FBgn0000043	1.59968	-0.77962
FBgn0000045	2.88289	0.480065
FBgn0000045	2.85725	0.548487
FBgn0000045	2.85183	1.59025
FBgn0000047	3.15298	0.307268
FBgn0000047	2.00677	0.137213
FBgn0000047	1.51308	0.850766
FBgn0000274	1.92594	-1.40744
FBgn0000274	1.68666	0.778399
FBgn0000377	3.36259	0.167098
FBgn0000377	2.68996	-0.347613
FBgn0000377	2.5663	-0.484351
FBgn0000377	2.50857	-0.495875
FBgn0000377	2.08095	-0.291447
FBgn0000377	2.00957	0.858841
FBgn0000377	1.95862	-0.709919
FBgn0000377	1.55702	0.775226
FBgn0000392 FBgn0085339	1.78334	0.507371
FBgn0000392 FBgn0085339	1.62459	-0.918831
FBgn0000556	2.5994	-0.538554
FBgn0000556	2.13228	-0.749234
FBgn0000662	1.79223	0.892708
FBgn0000662	1.72368	0.50553
FBgn0001297	3.41412	0.839576
FBgn0001297	3.10043	1.41847
FBgn0001297	3.06731	0.938577
FBgn0001965	3.8566	-0.27079
FBgn0001965	1.58411	-0.300529
FBgn0002579	3.99656	-0.821417
FBgn0002579	3.22215	-0.132589
FBgn0002579	2.93319	0.459825
FBgn0002593	3.8643	-0.556381
FBgn0002593	3.57926	-0.589997
FBgn0002593	2.78212	-1.08564
FBgn0002593	2.45256	-0.864896
FBgn0002593	1.87479	1.13303
FBgn0002622	3.27955	-0.331245
FBgn0002622	2.41441	-1.66238
FBgn0002626	2.33566	1.59187
FBgn0002626	2.27151	2.96247
FBgn0002626	2.13423	0.500583
FBgn0002626	2.05531	-1.19606
FBgn0002626	1.62386	-0.811212
FBgn0003205	3.42554	-0.63688
FBgn0003205	2.27293	0.41848
FBgn0003275	2.70212	3.12538
FBgn0003275	2.04287	0.714904
FBgn0003275	1.64182	0.595361
FBgn0003277	2.44001	0.685277
FBgn0003277	2.40105	-0.641722
FBgn0003277	2.21633	-0.411625
FBgn0003277	1.56964	-2.01342
FBgn0003277	1.56427	-0.845557
FBgn0003449	1.87414	-1.23487
FBgn0003449	1.50595	-0.668134
FBgn0003865	1.83252	-0.499677
FBgn0003865	1.5921	-0.822307
FBgn0003885	2.58711	-1.46465
FBgn0003885	2.3195	-0.044181
FBgn0003885	2.10531	-1.00273
FBgn0003885	1.91541	-0.355981
FBgn0003885	1.88457	-0.310795
FBgn0003941	2.00352	1.43124
FBgn0003941	1.6222	0.463138
FBgn0004103	5.79719	-1.7808
FBgn0004103	4.78512	-0.451108
FBgn0004103	3.8125	-0.697699
FBgn0004198	2.2409	-0.354658
FBgn0004198	1.60462	-0.612355
FBgn0004403 FBgn0004404	2.98019	-2.30835
FBgn0004403 FBgn0004404	2.93627	0.293428
FBgn0004403 FBgn0004404	2.47023	0.716831
FBgn0004403 FBgn0004404	2.1055	-1.69854
FBgn0004509	2.15843	-0.673836
FBgn0004509	1.72234	0.998192
FBgn0004597	2.69552	0.170215
FBgn0004597	2.28853	0.063513
FBgn0004636	1.79847	0.222849
FBgn0004636	1.54625	2.94564
FBgn0004838	2.56808	1.14459
FBgn0004838	2.05995	0.054814
FBgn0004838	1.88117	0.506504
FBgn0004838	1.68868	0.315131
FBgn0005386	3.44496	-2.33847
FBgn0005386	3.39693	-0.561102
FBgn0010300	1.84276	-0.031741
FBgn0010300	1.69293	-0.911224
FBgn0010382	2.68249	-0.292509
FBgn0010382	1.793	-0.530335
FBgn0010382	1.78319	-0.664288
FBgn0010382	1.76198	-0.249753
FBgn0010382	1.636	-1.09145
FBgn0010398	2.47557	-0.877526
FBgn0010398	1.96849	0.324209
FBgn0010408	5.10474	-3.26146
FBgn0010408	2.15814	-0.199537
FBgn0010412	3.93004	-0.224243
FBgn0010412	3.80732	-0.680626
FBgn0010412	2.57224	-1.41078
FBgn0010602	2.01307	-0.366975
FBgn0010621	2.56942	0.539267
FBgn0010621	1.58558	2.44109
FBgn0010747	2.53314	-1.05205
FBgn0010747	1.69887	0.6849
FBgn0010747	1.53004	2.88858
FBgn0011638	1.64756	-0.755915
FBgn0011638	1.58698	0.500077
FBgn0011640	2.52031	-0.952152
FBgn0011640	2.2012	-2.89835
FBgn0011640	2.1633	1.28068
FBgn0011745	1.76114	-1.03232
FBgn0011745	1.56669	-0.09243
FBgn0012034	1.69755	-0.931617
FBgn0012034	1.5162	0.598738
FBgn0013308 FBgn0013307	1.66448	-0.450678
FBgn0013308 FBgn0013307	1.56077	-1.55578
FBgn0013433	2.24541	-1.00909
FBgn0013746	2.22647	-0.628202
FBgn0013746	2.08041	0.385423
FBgn0013995	1.84314	-1.4852
FBgn0013995	1.78592	-0.710517
FBgn0014011	2.40624	0.230376
FBgn0014011	2.19905	-0.755679
FBgn0014026	3.41858	-1.40927
FBgn0014026	3.28968	-2.97765
FBgn0014026	3.16847	0.405679
FBgn0014026	2.18684	2.57956
FBgn0014026	2.02162	1.35872
FBgn0014026	1.92551	0.293797
FBgn0014380	2.71045	0.755647
FBgn0014380	1.98211	1.03866
FBgn0015282	3.70763	0.158465
FBgn0015282	3.40628	-0.596594
FBgn0015282	2.75116	1.39316
FBgn0015282	2.51244	-0.28829
FBgn0015282	2.44839	3.35746
FBgn0015282	2.17022	-0.250345
FBgn0015288	1.5719	0.631879
FBgn0015288	1.53274	-0.298713
FBgn0015288 FBgn0259993	7.95099	-1.71099
FBgn0015288 FBgn0259993	5.51395	-3.32997
FBgn0015288 FBgn0259993	1.66396	-2.40831
FBgn0015371	2.9163	0.281852
FBgn0015371	2.21311	0.386859
FBgn0015509	3.66815	-5.50997
FBgn0015509	1.93924	-0.772279
FBgn0015509	1.64233	-0.951323
FBgn0015834	5.15596	-0.59738
FBgn0015834	2.87528	-2.74445
FBgn0016672	1.8286	-0.416357
FBgn0016672	1.76731	-0.315745
FBgn0016917	2.38171	0.482136
FBgn0016917	2.16151	0.916011
FBgn0016917	1.99373	1.13092
FBgn0016978	2.71917	-0.550143
FBgn0016978	2.10901	-1.72911
FBgn0016978	1.85187	-0.531041
FBgn0020388	1.90154	0.488376
FBgn0020388	1.58391	0.72009
FBgn0020388	1.55607	2.73895
FBgn0020910 FBgn0051144	3.09658	-2.68459
FBgn0020910 FBgn0051144	2.51614	0.943631
FBgn0021761	2.22677	-0.567559
FBgn0021761	1.80609	-1.20857
FBgn0021796	1.84614	0.170408
FBgn0023534	1.87318	-0.668729
FBgn0023534	1.52805	-1.24368
FBgn0024227	3.92677	-1.79635
FBgn0024227	3.07896	0.022483
FBgn0024329	2.50913	-0.399589
FBgn0024733	2.97569	-1.48938
FBgn0024733	1.65279	-0.1569
FBgn0024987	3.73794	-0.1567
FBgn0024987	1.8027	1.33114
FBgn0024998	2.44263	1.13327
FBgn0024998	2.29082	0.484219
FBgn0025186	1.67059	0.408782
FBgn0025286	2.53615	-0.297259
FBgn0025286	1.88243	0.381078
FBgn0025455	3.27697	2.12283
FBgn0025455	3.16996	-0.864616
FBgn0025455	2.10473	-4.58525
FBgn0025455	1.80417	-2.5435
FBgn0025455	1.50219	0.877162
FBgn0025626	1.60767	0.290078
FBgn0025626	1.53672	-2.33142
FBgn0027348	2.56906	0.673168
FBgn0027348	1.6538	2.18104
FBgn0027553	2.26748	-0.44106
FBgn0027553	1.70624	-2.25439
FBgn0027784	2.55398	-0.900303
FBgn0027784	1.82645	-0.562076
FBgn0028692	2.90548	1.2669
FBgn0028692	2.70076	0.949737
FBgn0028856	2.12521	-1.57654
FBgn0028856	1.55027	-0.234375
FBgn0028968	3.3226	-1.64314
FBgn0028968	2.83576	-0.235322
FBgn0028968	2.48287	-0.06813
FBgn0028968	2.19606	-0.805389
FBgn0028969	4.74302	-0.761698
FBgn0028969	3.27451	0.815992
FBgn0028969	3.01005	-1.71086
FBgn0028969	2.75557	-0.300963
FBgn0028969	2.39185	-0.362739
FBgn0028982	4.08336	0.028615
FBgn0028982	2.22772	1.18839
FBgn0029134	2.548	0.208605
FBgn0029134	2.5465	-1.08145
FBgn0029629	3.26659	-0.272413
FBgn0029629	2.31395	0.317488
FBgn0029709	1.72857	1.36207
FBgn0029709	1.7171	0.834859
FBgn0029887	2.42442	-0.82287
FBgn0029887	1.57331	-0.456622
FBgn0029897	5.52358	-0.464649
FBgn0029897	4.26322	-1.41017
FBgn0029897	3.62154	0.406678
FBgn0029897	3.31545	0.551856
FBgn0029897	2.83297	0.555533
FBgn0029897	1.94345	0.139696
FBgn0029899	3.77424	0.551856
FBgn0029899	3.23151	-0.117918
FBgn0029899	2.59744	1.17649
FBgn0030136	9.1015	-3.64245
FBgn0030136	2.35727	-0.492976
FBgn0030136	1.96365	1.11688
FBgn0030241	2.59853	-0.713897
FBgn0030241	1.52805	0.675391
FBgn0030824	2.03757	-1.33876
FBgn0030824	1.58582	-0.557377
FBgn0030974	2.37276	0.442879
FBgn0030974	2.13722	0.377476
FBgn0030974	1.96305	1.43024
FBgn0031053	1.70853	-0.054224
FBgn0031053	1.64492	-0.362264
FBgn0031090	2.03216	0.771085
FBgn0031090	1.66371	0.730171
FBgn0031106	3.03935	-0.670315
FBgn0031106	2.1224	-1.43169
FBgn0031106	1.55948	0.254358
FBgn0031282	2.27684	-1.35171
FBgn0031282	2.03259	-0.889546
FBgn0031294	2.00412	-0.846365
FBgn0031294	1.79439	-0.488134
FBgn0031428	1.62155	0.061212
FBgn0031428	1.56438	2.13877
FBgn0031440	1.55731	0.61628
FBgn0031440	1.5118	0.137839
FBgn0031545	3.16597	-0.303464
FBgn0031545	2.64908	0.475713
FBgn0031545	2.48702	0.125422
FBgn0031545	2.42092	-0.819924
FBgn0031545	1.71309	1.43804
FBgn0031545	1.67279	1.69422
FBgn0031627	2.26303	-1.12568
FBgn0031627	1.92048	-0.767396
FBgn0031673	1.6638	0.170124
FBgn0031673	1.5131	0.881464
FBgn0031940	1.98739	0.803371
FBgn0031940	1.58978	0.542395
FBgn0031971	1.92819	-0.99196
FBgn0031971	1.84742	-0.351636
FBgn0031980	2.36577	1.35681
FBgn0031980	1.76605	0.720623
FBgn0032006	9.67233	-0.950419
FBgn0032375	2.79657	-0.006143
FBgn0032375	1.50451	-0.877421
FBgn0032482	2.40799	-1.10866
FBgn0032482	1.71185	-0.691815
FBgn0032596	3.09596	0.682711
FBgn0032596	1.79638	2.09433
FBgn0032935	1.69241	-0.508694
FBgn0032935	1.57686	-0.04
FBgn0033210	2.32878	-1.6461
FBgn0033210	1.88298	-0.822674
FBgn0033210	1.69227	-0.277915
FBgn0033555 FBgn0010198	3.8809	-0.179012
FBgn0033555 FBgn0010198	2.90621	-0.855587
FBgn0033555 FBgn0010198	2.88498	0.639432
FBgn0033555 FBgn0010198	2.56788	1.3772
FBgn0033555 FBgn0010198	2.20657	0.305922
FBgn0033628	2.1202	1.02679
FBgn0033628	1.95505	0.52414
FBgn0033628	1.58781	0.996029
FBgn0033658	2.47399	-0.815452
FBgn0033658	2.06703	-0.893583
FBgn0033699	2.66245	0.265963
FBgn0033699	2.63634	1.33972
FBgn0033699	2.37151	0.22233
FBgn0034051	2.43113	-0.374087
FBgn0034051	1.53275	-2.73446
FBgn0034175	2.65633	-1.90474
FBgn0034175	1.52501	-0.311424
FBgn0034743	3.14529	-0.327963
FBgn0034743	2.02251	-1.89056
FBgn0034743	1.90541	0.809848
FBgn0034743	1.62442	1.45469
FBgn0034880	1.57771	1.5214
FBgn0034880	1.53811	-0.222512
FBgn0034948	2.91867	0.994352
FBgn0034948	2.57138	0.965608
FBgn0034948	2.32843	0.709472
FBgn0034948	2.29754	1.1721
FBgn0034948	2.03148	0.131458
FBgn0034968	4.17359	2.35605
FBgn0034968	1.98795	0.699581
FBgn0035078 FBgn0035077	2.24539	-0.9687
FBgn0035078 FBgn0035077	1.9501	-0.979148
FBgn0035145	2.21714	-0.575221
FBgn0035145	2.13981	-0.856103
FBgn0035357 FBgn0250911	2.34564	-3.91064
FBgn0035357 FBgn0250911	1.69683	1.18787
FBgn0035357 FBgn0250911	1.63502	-3.57104
FBgn0035422 FBgn0086068	3.61217	0.911266
FBgn0035422 FBgn0086068	3.11254	0.884749
FBgn0035422 FBgn0086068	2.82822	1.24429
FBgn0035422 FBgn0086069	3.82169	-3.20315
FBgn0035510	2.34432	0.008361
FBgn0035510	1.81344	-0.092703
FBgn0035627	2.79845	0.183131
FBgn0035627	1.6333	-0.629525
FBgn0035640	1.71873	-1.12884
FBgn0035640	1.57022	-0.533757
FBgn0035792	1.69423	0.185277
FBgn0035792	1.57058	0.604098
FBgn0035900	6.79733	-0.444853
FBgn0035900	5.16316	-0.551108
FBgn0035900	4.34613	-2.06278
FBgn0035900	3.40759	-0.930718
FBgn0035900	3.26789	-1.38851
FBgn0035900	3.02553	-0.419402
FBgn0035976	1.74182	-0.011057
FBgn0035976	1.7256	0.913131
FBgn0035976	1.66542	-0.590777
FBgn0036020	1.59104	-0.797826
FBgn0036020	1.57551	-1.11461
FBgn0036305	2.16327	-0.467875
FBgn0036305	1.88661	1.79864
FBgn0036448	1.96394	0.299363
FBgn0036448	1.86464	1.08914
FBgn0036448	1.64359	0.896929
FBgn0036600	1.76676	-1.73913
FBgn0036600	1.66105	-0.358261
FBgn0036825	3.39769	-0.096356
FBgn0036825	2.73811	0.673158
FBgn0036825	2.59253	-1.43539
FBgn0037188	2.54414	-0.355242
FBgn0037188	2.22001	0.422573
FBgn0037351	1.86557	-0.120522
FBgn0037525	1.85489	-0.940319
FBgn0037525	1.62037	-0.708756
FBgn0037534	3.13093	-0.189526
FBgn0037534	1.6593	-0.974975
FBgn0037573	2.30697	-1.76925
FBgn0037573	1.79447	1.07872
FBgn0037626	2.07876	-1.17338
FBgn0037626	1.50594	-0.967857
FBgn0037717	1.71559	-0.413892
FBgn0037734	1.86912	-0.457613
FBgn0037734	1.61097	-1.98393
FBgn0038168	2.61724	-3.01454
FBgn0038271	2.71777	0.072949
FBgn0038271	1.70927	0.228457
FBgn0038330	2.81474	-1.83285
FBgn0038330	2.03211	-0.537738
FBgn0038345	2.70109	-0.880321
FBgn0038345	1.73419	-0.3972
FBgn0038716	2.05022	-0.218058
FBgn0038716	2.00603	-0.427177
FBgn0038772	2.00681	-0.826876
FBgn0038772	1.56057	-0.681263
FBgn0038815	1.70277	-0.342344
FBgn0038927 FBgn0266538	8.32427	-10.4572
FBgn0038927 FBgn0266538	8.07296	-7.50711
FBgn0038927 FBgn0266538	6.24435	-6.10909
FBgn0038927 FBgn0266538	3.95297	-2.56598
FBgn0038927 FBgn0266538	3.68825	-0.824829
FBgn0038927 FBgn0266538	2.63969	0.674491
FBgn0039183	3.08504	-1.43701
FBgn0039183	2.74849	-0.804393
FBgn0039184	2.45432	-1.8281
FBgn0039184	1.60613	0.142212
FBgn0039213	2.30558	-0.723634
FBgn0039213	2.28152	-0.194767
FBgn0039213	2.22125	-0.047404
FBgn0039311	2.08003	-0.656819
FBgn0039311	1.77011	-0.771085
FBgn0039402	4.46913	-0.446715
FBgn0039402	4.04567	-0.057457
FBgn0039402	2.66874	1.23927
FBgn0039566	2.18737	-0.595979
FBgn0039566	2.08733	-0.483464
FBgn0039713	2.32758	-0.927881
FBgn0039713	1.51079	-1.21499
FBgn0039828	2.2502	0.748072
FBgn0039828	1.63266	0.534121
FBgn0039854 FBgn0266700	1.73098	-1.55337
FBgn0039854 FBgn0266700	1.55831	-2.86057
FBgn0039863	1.6531	-0.475312
FBgn0039863	1.5995	-0.967412
FBgn0040512	2.52086	0.802898
FBgn0040512	1.51766	0.001435
FBgn0040514	2.31175	0.120315
FBgn0040514	1.75513	-0.431002
FBgn0040588	2.46913	0.005831
FBgn0040588	2.19983	-0.964436
FBgn0040588	1.55521	-0.823163
FBgn0040754 FBgn0043010	1.68707	-0.477191
FBgn0040754 FBgn0043010	1.60348	-0.988705
FBgn0050411	2.05598	-1.06469
FBgn0050411	1.53815	0.326057
FBgn0051637	1.7428	1.36012
FBgn0051637	1.57625	-0.038269
FBgn0051797	1.75825	-0.066768
FBgn0051797	1.58744	0.601315
FBgn0051992	4.69914	0.621535
FBgn0051992	4.08801	-0.207271
FBgn0051992	3.58796	0.953938
FBgn0051992	2.79245	1.53058
FBgn0051992	2.64251	0.201869
FBgn0051992	2.6143	0.920869
FBgn0051992	2.12463	2.14175
FBgn0052082	1.58134	-0.262814
FBgn0052082	1.51868	-0.610022
FBgn0052087	2.77066	-0.596451
FBgn0052087	1.75921	-0.564557
FBgn0052152 FBgn0036576	2.61239	-0.997596
FBgn0052152 FBgn0036576	2.51489	-1.89132
FBgn0052152 FBgn0036576	1.82676	-2.84447
FBgn0052296	2.40396	-0.388755
FBgn0052296	2.29694	-2.07936
FBgn0052296	1.95877	0.027063
FBgn0052418	2.54027	-0.45988
FBgn0052418	2.25685	-1.92957
FBgn0053136	2.9719	-0.850915
FBgn0053136	2.91765	-4.26056
FBgn0053500	2.11235	0.83027
FBgn0053500	1.51491	-0.165085
FBgn0053928	2.06765	-0.190832
FBgn0053928	1.55194	-0.842154
FBgn0053985	3.67956	-0.913618
FBgn0053985	1.52369	-0.189186
FBgn0054043	1.97424	-0.886909
FBgn0054043	1.6369	-0.842291
FBgn0064225	2.57093	0.704315
FBgn0064225	2.28438	1.47228
FBgn0064225	2.04223	0.578854
FBgn0064225	1.61665	0.589486
FBgn0082598	3.12594	-1.64838
FBgn0082598	2.7278	0.00281
FBgn0082598	1.85407	-0.141862
FBgn0082598	1.76069	-0.162884
FBgn0082598	1.60925	-1.445
FBgn0083068	1.65926	-0.940956
FBgn0083068	1.6495	-0.582567
FBgn0083969	2.71183	-0.424679
FBgn0083969	1.72593	-0.03134
FBgn0084008	1.82738	0.033465
FBgn0084008	1.58053	-0.617038
FBgn0085205	2.26042	-0.350746
FBgn0085205	1.74963	-2.55167
FBgn0085242	1.76384	-0.831246
FBgn0085242	1.52017	0.008043
FBgn0085248	2.21179	-0.93043
FBgn0085248	1.71642	-1.33117
FBgn0085306 FBgn0051542	1.53819	-0.40917
FBgn0085306 FBgn0051542	1.52497	-0.273141
FBgn0085472	1.99978	-0.558864
FBgn0085472	1.55136	-0.399866
FBgn0086710	4.63931	0.00548
FBgn0086710	3.93088	0.022256
FBgn0086710	2.90111	0.948105
FBgn0086895	3.03079	-0.200966
FBgn0086895	2.66651	0.197134
FBgn0086895	1.51924	0.193316
FBgn0087040	1.84201	0.545553
FBgn0087040	1.7976	-0.067002
FBgn0250788	1.60906	-0.287941
FBgn0250791 FBgn0264467	8.89273	-5.89055
FBgn0250791 FBgn0264467	5.18853	-6.45638
FBgn0250791 FBgn0264467	4.05218	-3.33153
FBgn0250791 FBgn0264467	1.60346	-3.81004
FBgn0250843	2.09328	0.905481
FBgn0259146	1.69747	-0.093974
FBgn0259146	1.57443	-1.56234
FBgn0259163	2.36986	-0.203462
FBgn0259163	1.7626	0.805553
FBgn0260237 FBgn0037689	1.64755	0.484278
FBgn0260237 FBgn0037689	1.64578	0.106887
FBgn0260237 FBgn0037689	1.57458	-1.07364
FBgn0261561	2.25289	-1.71873
FBgn0261561	1.59292	-0.298883
FBgn0261571	1.78075	-1.57926
FBgn0261571	1.74162	0.124485
FBgn0261599 FBgn0086663	2.97021	-2.09953
FBgn0261599 FBgn0086663	1.85343	-1.06179
FBgn0261609	3.3623	-0.367543
FBgn0261609	1.50451	0.514856
FBgn0261617	4.19523	0.353636
FBgn0261617	3.28474	-0.17492
FBgn0261617	1.9864	0.289913
FBgn0261617	1.98422	2.82524
FBgn0261885	3.01115	-0.961821
FBgn0261885	2.63537	1.49664
FBgn0261885	2.37721	0.743387
FBgn0261885	1.61699	0.064159
FBgn0262512	1.62065	0.439747
FBgn0262512	1.57262	1.15627
FBgn0262743	1.97609	-0.795154
FBgn0262743	1.70747	-2.52207
FBgn0262743	1.53306	0.113562
FBgn0262955	3.60402	0.185655
FBgn0262955	3.26136	0.472144
FBgn0263121 FBgn0050382	2.18605	1.406
FBgn0263121 FBgn0050382	1.82658	0.597873
FBgn0263231	3.06207	-1.06728
FBgn0263231	1.79238	-0.144777
FBgn0263231	1.76579	1.74014
FBgn0263355	1.88395	0.07751
FBgn0263355	1.75182	0.03134
FBgn0263755 FBgn0263740	2.20653	0.630452
FBgn0263755 FBgn0263740	1.54713	0.669603
FBgn0263782	2.83585	1.33458
FBgn0263782	1.82546	0.382503
FBgn0263846	1.99138	-0.797125
FBgn0263846	1.84482	-0.360721
FBgn0263929	2.93115	-0.493864
FBgn0263929	2.31377	-1.54288
FBgn0263929	1.81347	0.273706
FBgn0263979	3.50683	-2.45748
FBgn0263979	3.03366	-2.00881
FBgn0263979	2.06728	0.182844
FBgn0263979	1.85993	-0.234984
FBgn0263979	1.62338	1.19857
FBgn0264291	1.61399	0.552083
FBgn0264291	1.59988	0.899321
FBgn0264325	2.52416	-2.45122
FBgn0264325	1.51208	0.14854
FBgn0264562	2.23393	-2.35941
FBgn0264562	1.75545	-0.011884
FBgn0264562	1.51524	0.085605
FBgn0264959	2.43051	-0.312893
FBgn0264959	1.61545	-0.158814
FBgn0264959	1.53198	1.66437
FBgn0264962	3.35522	0.079246
FBgn0264962	3.28809	-0.151211
FBgn0264962	1.9708	-0.336157
FBgn0265345	2.59106	0.30208
FBgn0265345	1.55922	1.68527
FBgn0266101	1.96786	0.00804
FBgn0266101	1.57682	0.457973
FBgn0266599	3.20138	0.79947
FBgn0266599	3.19641	2.1101
FBgn0266599	3.16476	0.866846
FBgn0266599	2.7656	-0.35044
FBgn0266599	2.39642	0.67945
FBgn0266599	2.01711	1.81322
FBgn0266668	2.021	-0.417542
FBgn0266668	1.99572	0.724898
FBgn0266682 FBgn0083978	2.69782	-1.26778
FBgn0266682 FBgn0083978	2.31555	-2.47471
FBgn0266709	2.31145	1.12744
FBgn0266709	1.8822	0.144944
FBgn0266916	2.85985	-0.578275
FBgn0266916	1.55377	-3.40071
FBgn0267449	2.83611	-2.02065
FBgn0267449	1.83509	-0.40742
FBgn0267468 FBgn0011573	1.80053	0.741708
FBgn0267468 FBgn0011573	1.62757	-0.083089
FBgn0267661 FBgn0037242	1.84787	1.1834
FBgn0267661 FBgn0037242	1.74036	1.37002
FBgn0267717 FBgn0261553	2.45721	-1.01951
FBgn0267717 FBgn0261553	2.11401	-1.46743
FBgn0267795	1.85033	-0.675664
FBgn0267795	1.72508	-1.44803
FBgn0267795 FBgn0267736	2.47898	0.701757
FBgn0267795 FBgn0267736	1.81699	0.049387
FBgn0283535	2.26311	0.415289
FBgn0283535	1.87675	-0.355257
FBgn0283535	1.53335	0.39755
Flybase ID	Wolbachia decreasing amplicons	Effect of amplicon on cell growth (Robust Z score)
FBgn0000015	-1.9394	-1.0149
FBgn0000015	-2.86649	-1.06684
FBgn0000038	-1.93243	-3.71791
FBgn0000038	-7.23732	-1.47881
FBgn0000038	-8.81433	0.511489
FBgn0000163	-1.58305	-1.10654
FBgn0000163	-3.33686	-2.2726
FBgn0000163	-3.7647	0.787563
FBgn0000163	-7.39032	-1.81319
FBgn0000307	-2.04924	-2.76212
FBgn0000307	-4.35494	-1.65713
FBgn0000307	-1.83957	0.785977
FBgn0000307	-2.86063	-1.31022
FBgn0000307	-3.09357	-1.13408
FBgn0000307	-9.09681	-0.382106
FBgn0000546	-1.5491	-1.02205
FBgn0000546	-4.30692	-1.03195
FBgn0001222	-1.73673	-2.51161
FBgn0001222	-5.06969	-1.34361
FBgn0001253	-1.63724	-1.27903
FBgn0001253	-2.24879	-1.44534
FBgn0001253	-2.35818	1.47191
FBgn0001253	-3.42068	0.279163
FBgn0001341	-1.57221	0.091456
FBgn0001341	-1.73669	-1.59028
FBgn0001341	-3.69526	-4.66045
FBgn0001624	-2.70695	-1.80891
FBgn0001624	-2.81585	-0.767008
FBgn0001624	-4.36352	-1.62267
FBgn0001978	-1.58208	-2.118
FBgn0001978	-1.72299	-2.03785
FBgn0002922	-2.20225	-1.03714
FBgn0002922	-6.18828	-1.35677
FBgn0003053	-1.80674	1.54012
FBgn0003053	-3.11374	1.69382
FBgn0003137	-3.6926	-1.01773
FBgn0003137	-4.80433	-1.82963
FBgn0003189	-2.61844	-2.21686
FBgn0003189	-3.58091	1.65007
FBgn0003189	-3.96215	-4.26221
FBgn0003205	-4.1812	-2.24653
FBgn0003205	-4.5091	-1.80951
FBgn0003205	-1.90959	-0.295065
FBgn0003205	-1.95764	-1.78081
FBgn0003205	-2.84014	-3.30237
FBgn0003209	-2.35839	-2.13358
FBgn0003209	-4.15128	-0.575774
FBgn0003209	-8.79434	-2.48745
FBgn0003302	-2.96577	-3.03128
FBgn0003302	-3.07515	1.65536
FBgn0003302	-4.47145	1.46664
FBgn0003302	-2.39008	-0.588841
FBgn0003302	-7.45601	-1.28845
FBgn0003302	-16.946	-4.73082
FBgn0003302	-3.71177	-3.05042
FBgn0003302	-4.01628	-2.03997
FBgn0003366	-1.9947	-1.98641
FBgn0003366	-2.0169	-2.56995
FBgn0003862	-1.83961	-0.521331
FBgn0003862	-2.01924	-2.29907
FBgn0003862	-4.58405	-2.19195
FBgn0003943	-2.03493	-1.79091
FBgn0003943	-2.17368	-3.28032
FBgn0003943	-3.31549	-1.18813
FBgn0003943	-1.54123	-1.19443
FBgn0003943	-3.11573	-0.763288
FBgn0003943	-6.24884	-2.1618
FBgn0003980	-3.54447	1.53176
FBgn0003980	-4.18811	1.3968
FBgn0003980	-4.53657	2.2245
FBgn0004390	-2.8276	-1.83858
FBgn0004390	-4.8561	-2.12689
FBgn0005536	-2.03463	-2.94794
FBgn0005536	-3.14033	-5.02614
FBgn0005666	-1.56541	0.620249
FBgn0005666	-2.32631	-1.00424
FBgn0005666	-2.64368	-1.41996
FBgn0005672	-1.52674	-1.26804
FBgn0005672	-5.50389	-2.44696
FBgn0005672	-6.6749	-1.4605
FBgn0005775	-3.76706	-1.16843
FBgn0005775	-5.31935	-1.70985
FBgn0010041	-1.61878	-2.43431
FBgn0010041	-1.76028	-1.34549
FBgn0010041	-2.69679	0.176991
FBgn0010041	-2.83378	-0.925928
FBgn0010497	-1.88964	0.196261
FBgn0010497	-3.45804	-1.24242
FBgn0010497	-11.5204	-3.21932
FBgn0010638	-1.68554	2.27435
FBgn0010638	-1.72265	1.94273
FBgn0011260	-1.80141	-0.769573
FBgn0011260	-2.25051	-3.26509
FBgn0011260	-11.5193	-1.41471
FBgn0011284	-1.81198	-1.03773
FBgn0011284	-3.37491	-3.29343
FBgn0011559	-1.5679	-1.3347
FBgn0011559	-2.03471	-1.66565
FBgn0011559	-2.04082	0.104921
FBgn0011559	-5.45915	0.788635
FBgn0013954	-2.34324	-1.31106
FBgn0013954	-3.6855	-3.51055
FBgn0014163	-1.86454	1.18769
FBgn0014163	-2.45068	0.306268
FBgn0014163	-2.52684	1.01984
FBgn0015024	-1.91875	-3.81446
FBgn0015024	-2.07382	-2.07597
FBgn0015024	-5.45891	-4.68283
FBgn0015229	-1.89826	1.04015
FBgn0015229	-2.42237	2.31614
FBgn0015521	-2.60304	-1.24587
FBgn0015521	-8.38269	-1.9541
FBgn0015550	-1.80135	-2.99212
FBgn0015550	-3.73461	-5.18005
FBgn0015600	-1.51664	0.704092
FBgn0015600	-1.65546	-1.16304
FBgn0015600	-2.06125	0.544683
FBgn0015600	-2.4602	-5.43562
FBgn0016696	-3.32136	-1.42393
FBgn0016696	-3.82339	-0.598048
FBgn0016696	-4.86961	-1.63762
FBgn0017414	-2.95049	-1.43129
FBgn0017414	-5.92387	-1.88519
FBgn0020309	-1.80676	-1.27202
FBgn0020309	-7.9427	-1.04689
FBgn0020415	-2.26843	-1.35039
FBgn0020415	-3.0585	-1.06671
FBgn0020496	-2.34522	2.89402
FBgn0020496	-3.54171	-0.156302
FBgn0020496	-6.75658	1.28057
FBgn0021767	-1.95471	-2.69435
FBgn0021767	-2.31145	1.77991
FBgn0021767	-2.92293	0.20615
FBgn0021767	-9.10215	-1.74442
FBgn0023023	-1.57969	1.92058
FBgn0023023	-1.64732	0.490539
FBgn0023023	-1.8007	-2.85362
FBgn0023023	-3.13321	-1.70087
FBgn0024957	-2.74751	-1.56359
FBgn0024957	-3.4442	-0.249628
FBgn0024957	-7.31058	-2.53725
FBgn0024963	-1.51472	-1.11289
FBgn0024963	-1.962	-1.17426
FBgn0024963	-2.41559	-2.31062
FBgn0024998	-1.98722	-0.718479
FBgn0024998	-2.04294	2.04502
FBgn0024998	-2.35606	2.03713
FBgn0024998	-4.0092	-0.732304
FBgn0025700	-1.58437	1.48554
FBgn0025700	-2.48304	1.56686
FBgn0025700	-3.5862	0.214782
FBgn0025700	-6.21035	-1.05991
FBgn0026313	-2.48988	-1.50279
FBgn0026313	-3.58093	-1.29301
FBgn0026313	-3.79078	-2.63854
FBgn0026399	-1.70251	-1.23897
FBgn0026399	-7.72867	-4.58486
FBgn0026479	-2.48415	-1.11397
FBgn0026479	-4.10415	-1.47131
FBgn0026619	-2.74451	-0.440798
FBgn0026619	-3.28948	2.84741
FBgn0026619	-3.77539	1.41309
FBgn0026619	-6.21215	1.39386
FBgn0027083	-2.80607	-0.964765
FBgn0027083	-3.86321	-1.88531
FBgn0027083	-7.61393	-1.9598
FBgn0027342	-2.28436	-1.62981
FBgn0027342	-5.49232	-1.03974
FBgn0027356	-3.80875	-2.2293
FBgn0027356	-6.70026	-1.17063
FBgn0027363	-3.52384	-2.71427
FBgn0027363	-5.07099	-2.09338
FBgn0027599	-3.9968	-1.01686
FBgn0027599	-5.50568	-1.00846
FBgn0027932	-1.56691	1.55244
FBgn0027932	-1.94747	0.613543
FBgn0027932	-2.11113	-1.46322
FBgn0027932	-2.48031	-1.43466
FBgn0027932	-4.50839	-0.024046
FBgn0028292	-2.48622	-0.834844
FBgn0028292	-5.96433	-1.84231
FBgn0028292	-7.30659	-1.03407
FBgn0028507	-1.52539	-1.19756
FBgn0028507	-3.2069	-1.60159
FBgn0028518	-1.50768	-2.04103
FBgn0028518	-1.67027	-1.86256
FBgn0028518	-1.98876	0.067129
FBgn0028988	-1.82085	0.427863
FBgn0028988	-1.92767	-1.66437
FBgn0028988	-10.2955	-1.23091
FBgn0029643	-1.57071	-1.40228
FBgn0029643	-4.59731	-2.25034
FBgn0029819	-1.70417	1.44023
FBgn0029819	-1.73379	1.54363
FBgn0029819	-6.09514	-0.254698
FBgn0029861	-1.68421	-0.551108
FBgn0029861	-1.74344	0.902664
FBgn0029861	-3.55409	-1.35463
FBgn0029861	-4.55776	-2.28501
FBgn0029929	-1.64116	-0.417978
FBgn0029929	-1.89529	1.75594
FBgn0029929	-1.98843	1.00055
FBgn0029929	-2.82455	2.32756
FBgn0029948	-1.91552	-0.066957
FBgn0029948	-2.60736	-1.25158
FBgn0029948	-4.11613	-2.78369
FBgn0030014	-1.51518	-1.00655
FBgn0030014	-3.30597	-0.001503
FBgn0030014	-3.53126	-1.0688
FBgn0030014	-4.41256	0.219149
FBgn0030122	-1.63694	2.87151
FBgn0030122	-2.62968	1.46461
FBgn0030178	-1.99941	-2.69088
FBgn0030178	-6.04651	-2.15902
FBgn0030178	-7.26861	0.775911
FBgn0030187	-1.81086	0.558072
FBgn0030187	-2.13786	-1.1983
FBgn0030187	-3.36047	-1.90659
FBgn0030316	-1.85622	1.29985
FBgn0030316	-2.02401	1.4615
FBgn0030316	-2.39607	-2.57649
FBgn0030316	-4.53342	-2.54521
FBgn0030316	-6.73286	-0.134073
FBgn0030319	-2.23654	-1.45913
FBgn0030319	-2.64134	-0.340123
FBgn0030319	-3.2228	-2.74911
FBgn0030359	-1.53594	-1.38636
FBgn0030359	-2.0556	-1.54974
FBgn0030468	-1.743	-0.212871
FBgn0030468	-1.98999	-1.72493
FBgn0030468	-8.92881	-1.52676
FBgn0030791	-6.60586	-1.83245
FBgn0030791	-8.13251	-2.47446
FBgn0030808	-1.50693	-2.68596
FBgn0030808	-7.23097	-3.44199
FBgn0030824	-4.9664	0.507916
FBgn0030824	-6.64591	-2.74412
FBgn0030824	-7.65237	-1.09275
FBgn0030832	-2.03735	-1.44043
FBgn0030832	-4.41143	-1.80189
FBgn0030832	-4.44484	-2.91467
FBgn0030832	-5.7536	-0.378109
FBgn0030832	-1.56584	-1.91213
FBgn0030832	-5.47841	-1.61316
FBgn0030832	-3.07533	-1.63513
FBgn0030832	-5.36231	-1.38959
FBgn0030945	-3.9928	-2.66525
FBgn0030945	-8.78372	-2.43679
FBgn0030974	-3.76363	-1.06378
FBgn0030974	-5.08839	-1.11004
FBgn0030974	-2.1227	-1.3766
FBgn0030974	-3.08117	-1.90303
FBgn0031070	-1.61504	3.35554
FBgn0031070	-2.20198	2.1718
FBgn0031107	-3.15117	-1.76718
FBgn0031107	-3.97504	0.380962
FBgn0031107	-4.82904	-1.5128
FBgn0031107	-2.00967	-1.24906
FBgn0031107	-3.12627	-0.767944
FBgn0031107	-7.93809	-1.74661
FBgn0031142	-1.54622	2.80431
FBgn0031142	-2.13452	1.19221
FBgn0031295	-2.03429	-0.809779
FBgn0031295	-3.43868	-1.02736
FBgn0031295	-11.1127	-1.35368
FBgn0031301	-1.58786	-1.63029
FBgn0031301	-1.74348	-0.321624
FBgn0031301	-1.76697	-1.6925
FBgn0031470	-1.61684	-0.952809
FBgn0031470	-2.08816	1.12453
FBgn0031470	-2.41623	1.74744
FBgn0031575	-2.07403	-2.46762
FBgn0031575	-3.88443	-2.18017
FBgn0031603	-2.6891	-2.34326
FBgn0031603	-3.06101	-1.12162
FBgn0031676	-3.25109	-1.57859
FBgn0031676	-3.43054	-1.05182
FBgn0031779	-1.92993	-0.025357
FBgn0031779	-2.03963	-1.21972
FBgn0031779	-3.4435	-1.28641
FBgn0031784	-4.15155	-1.59034
FBgn0031784	-10.3575	-2.45056
FBgn0031851	-1.54387	1.81222
FBgn0031851	-1.62449	1.11002
FBgn0031851	-1.70474	0.537658
FBgn0031851	-2.35729	0.43833
FBgn0031851	-10.4102	-1.66449
FBgn0032039	-1.71274	-1.06242
FBgn0032039	-3.0456	-1.16416
FBgn0032039	-9.49933	-0.465267
FBgn0032198	-3.30545	-2.02806
FBgn0032198	-8.60225	-1.84852
FBgn0032284	-2.51407	-2.27285
FBgn0032284	-3.62549	-1.11121
FBgn0032293	-1.51383	1.07837
FBgn0032293	-1.71876	1.13629
FBgn0032293	-3.74998	0.266225
FBgn0032293	-1.59561	0.403304
FBgn0032293	-1.69636	-4.7361
FBgn0032293	-2.11831	-1.28193
FBgn0032293	-2.6845	1.25356
FBgn0032669	-1.52439	-2.13483
FBgn0032669	-3.62781	-1.5234
FBgn0032721	-8.99542	-2.89526
FBgn0032721	-9.99579	-2.75483
FBgn0032938	-1.58508	-1.73713
FBgn0032938	-2.19664	-1.72642
FBgn0032938	-5.181	-1.88189
FBgn0033233	-1.71125	1.89151
FBgn0033233	-6.85371	-1.29829
FBgn0033233	-7.3415	-1.606
FBgn0033238	-4.67931	-1.07178
FBgn0033238	-10.0742	-2.73712
FBgn0033428	-2.52447	-1.01081
FBgn0033428	-2.89221	-0.053173
FBgn0033428	-4.33292	-2.55151
FBgn0033438	-1.74346	-1.27104
FBgn0033438	-1.90166	-0.723061
FBgn0033438	-2.04381	-4.08089
FBgn0033438	-3.37584	-1.4788
FBgn0033438	-5.53806	0.812775
FBgn0033688	-1.90663	-4.27368
FBgn0033688	-2.85569	-0.514519
FBgn0033688	-3.91322	-1.13409
FBgn0033688	-1.50919	-0.498151
FBgn0033688	-3.40387	1.12969
FBgn0033688	-4.0927	-1.90312
FBgn0033688	-8.60179	-1.48275
FBgn0034009	-3.51713	-2.12885
FBgn0034009	-4.00934	-1.96171
FBgn0034160	-1.52649	0.577903
FBgn0034160	-3.22931	1.10359
FBgn0034160	-3.69749	-1.0102
FBgn0034160	-3.70344	-1.1524
FBgn0034186	-1.90857	-2.16281
FBgn0034186	-3.72519	-2.98157
FBgn0034186	-5.02711	-0.886192
FBgn0034240	-1.90019	-1.49131
FBgn0034240	-2.61587	-2.26578
FBgn0034439	-1.94698	-0.327814
FBgn0034439	-2.14389	-0.215601
FBgn0034439	-3.43533	-2.51325
FBgn0034439	-9.47454	-1.85144
FBgn0034481	-2.54492	-0.442635
FBgn0034481	-3.42192	-1.63894
FBgn0034481	-5.12539	-1.84528
FBgn0034506	-1.79592	-2.1072
FBgn0034506	-7.56172	-1.81281
FBgn0034866	-9.45976	-2.43941
FBgn0034866	-11.1104	-2.15548
FBgn0034866	-4.31217	-2.23414
FBgn0034866	-4.37139	-1.57697
FBgn0034866	-1.83302	-0.273816
FBgn0034866	-6.80011	-1.89428
FBgn0034866	-8.99223	-6.05358
FBgn0034882	-2.4732	-0.212454
FBgn0034882	-6.80715	-1.97785
FBgn0034882	-8.09647	-1.66365
FBgn0034920	-1.8431	-2.13654
FBgn0034920	-9.40042	-2.81482
FBgn0034921	-2.54732	-3.0053
FBgn0034921	-5.04163	-0.34052
FBgn0034921	-6.73477	-1.91833
FBgn0034964	-1.55041	-4.70825
FBgn0034964	-4.36343	-2.37403
FBgn0034996	-1.52842	-1.54267
FBgn0034996	-2.64373	-3.97441
FBgn0035097	-2.04321	1.35976
FBgn0035097	-3.59503	-0.63539
FBgn0035097	-6.68292	2.75258
FBgn0035132	-2.37506	-1.33273
FBgn0035132	-2.82102	-0.952688
FBgn0035132	-2.84188	-1.52952
FBgn0035132	-3.63825	-1.99234
FBgn0035505	-1.66763	1.65758
FBgn0035505	-2.21839	1.2737
FBgn0035505	-2.5636	0.565904
FBgn0035569	-2.07434	-1.22867
FBgn0035569	-7.162	-3.72219
FBgn0035686	-6.46295	-1.50625
FBgn0035686	-8.50315	-1.33497
FBgn0035750	-1.61998	-1.33346
FBgn0035750	-3.03237	-1.70356
FBgn0035772	-9.47638	-2.42266
FBgn0035772	-9.85499	-2.14174
FBgn0035772	-1.86319	-1.48083
FBgn0035772	-2.31794	-1.41872
FBgn0035965	-3.89349	-0.563799
FBgn0035965	-4.53958	-1.10198
FBgn0035965	-6.01597	-1.16287
FBgn0036038	-3.0546	-1.48053
FBgn0036038	-4.23566	-2.23144
FBgn0036152	-2.29352	-1.12821
FBgn0036152	-5.86899	-1.88768
FBgn0036179	-2.17418	-1.72634
FBgn0036179	-4.87198	-1.24916
FBgn0036273	-1.96447	-1.68757
FBgn0036273	-2.0847	0.706117
FBgn0036273	-4.71442	-6.03551
FBgn0036374	-3.34375	-2.44999
FBgn0036374	-4.40498	-2.03722
FBgn0036492	-1.85815	-3.32701
FBgn0036492	-2.60235	-3.29861
FBgn0036510	-1.82214	2.17058
FBgn0036510	-1.98671	0.936709
FBgn0036510	-3.31543	1.38961
FBgn0036596	-2.14575	-1.34047
FBgn0036596	-2.28724	-2.11558
FBgn0036596	-4.72692	-1.39921
FBgn0036596	-8.78013	-1.51972
FBgn0036602	-1.6892	-3.23134
FBgn0036602	-2.24017	-2.75343
FBgn0036684	-1.84719	-1.06885
FBgn0036684	-2.72579	-2.99143
FBgn0036900	-2.87227	-1.96343
FBgn0036900	-3.36062	-1.52187
FBgn0036984	-1.73316	-2.34912
FBgn0036984	-4.57693	-1.265
FBgn0037163	-1.78826	-1.29996
FBgn0037163	-2.06108	-2.23695
FBgn0037163	-1.57639	-4.82648
FBgn0037163	-1.7589	-2.5999
FBgn0037218	-1.50687	-0.071537
FBgn0037218	-2.04258	-1.40587
FBgn0037218	-2.54619	-1.28142
FBgn0037356	-1.87686	-1.52986
FBgn0037356	-2.1656	-1.02244
FBgn0037356	-2.52764	-1.0112
FBgn0037372	-2.43475	-2.91361
FBgn0037372	-2.91744	-2.10257
FBgn0037429	-2.76962	-2.00814
FBgn0037429	-7.62508	-1.55745
FBgn0037462	-1.97308	-1.71206
FBgn0037462	-2.09118	-2.79062
FBgn0037462	-2.47041	-1.14219
FBgn0037462	-6.11919	-1.66989
FBgn0037580	-5.44405	-1.06094
FBgn0037580	-5.61636	1.98745
FBgn0037580	-5.81724	-1.4436
FBgn0037626	-1.87575	-1.91351
FBgn0037626	-3.04991	-2.98952
FBgn0037633	-2.34828	-1.01676
FBgn0037633	-7.16129	-1.03277
FBgn0037705	-2.6567	-2.3344
FBgn0037705	-4.18936	-3.63807
FBgn0037822	-2.02201	-2.05325
FBgn0037822	-2.24899	0.03836
FBgn0037822	-5.37357	-1.7652
FBgn0037822	-8.12659	0.672204
FBgn0037937	-1.6111	-0.554067
FBgn0037937	-1.72774	-1.81455
FBgn0037937	-9.93157	-1.60575
FBgn0037980	-1.52473	3.50735
FBgn0037980	-2.61941	1.97707
FBgn0037980	-2.73436	1.22217
FBgn0037980	-8.60361	-2.04995
FBgn0038012	-5.96139	-1.51283
FBgn0038012	-6.7832	-2.12269
FBgn0038034	-2.86449	0.160375
FBgn0038034	-3.0612	-3.0724
FBgn0038034	-7.85866	-2.56832
FBgn0038095	-2.10445	0.4105
FBgn0038095	-4.15926	-1.40572
FBgn0038095	-4.73721	-1.23157
FBgn0038244	-3.58967	-1.0059
FBgn0038244	-7.072	-1.06818
FBgn0038547	-3.6233	-1.00167
FBgn0038547	-5.77313	-1.03009
FBgn0038632	-5.04171	-1.11306
FBgn0038632	-5.92334	-1.53056
FBgn0038827	-1.6479	-2.8237
FBgn0038827	-3.55905	-1.25475
FBgn0038849	-5.35124	-2.08123
FBgn0038849	-5.37842	-2.84424
FBgn0038886	-1.76266	-1.05482
FBgn0038886	-3.82985	-1.08945
FBgn0038973	-1.55997	-1.31476
FBgn0038973	-5.52992	-1.94987
FBgn0039041	-2.08092	0.171857
FBgn0039041	-3.14692	-1.89305
FBgn0039041	-3.9682	-1.48889
FBgn0039041	-5.89984	-0.118315
FBgn0039079	-3.7507	-1.04824
FBgn0039079	-5.11749	-1.37779
FBgn0039137	-1.54362	-0.364725
FBgn0039137	-2.23086	-3.14806
FBgn0039137	-2.58535	-2.33506
FBgn0039238	-4.09673	-1.69158
FBgn0039238	-6.69162	-1.20496
FBgn0039305	-2.65563	-0.567746
FBgn0039305	-3.33188	-2.09719
FBgn0039305	-3.75054	-1.34195
FBgn0039349	-1.96972	-2.11945
FBgn0039349	-5.25568	-1.66342
FBgn0039435	-1.69764	-1.12658
FBgn0039435	-2.4141	-0.408077
FBgn0039435	-4.49266	0.39182
FBgn0039435	-6.39598	-1.16695
FBgn0039673	-3.35408	1.31897
FBgn0039673	-4.90145	1.83964
FBgn0039673	-5.11171	-0.550731
FBgn0039673	-6.06905	0.575439
FBgn0039673	-2.96364	-1.31159
FBgn0039673	-3.06286	-1.20222
FBgn0039673	-5.4647	-1.93877
FBgn0039828	-1.76913	-2.14484
FBgn0039828	-4.6559	-1.64395
FBgn0039840	-3.60661	-1.95719
FBgn0039840	-4.88395	-1.44891
FBgn0039840	-6.48968	-1.76564
FBgn0039856	-8.49527	-1.1297
FBgn0039856	-9.7877	-1.50228
FBgn0039927	-2.15009	-0.51705
FBgn0039927	-5.97534	0.380168
FBgn0039927	-6.36378	-1.05675
FBgn0039927	-7.14673	-1.41836
FBgn0040257	-2.19887	-2.42139
FBgn0040257	-2.63533	0.290858
FBgn0040257	-7.09672	-1.6402
FBgn0040285	-2.98969	-1.61644
FBgn0040285	-8.8972	-3.47892
FBgn0041111	-1.56396	0.942604
FBgn0041111	-1.65928	-1.1851
FBgn0041111	-5.73074	-1.07834
FBgn0041242	-2.53656	-1.98778
FBgn0041242	-7.91118	-1.85716
FBgn0042106	-3.63271	-1.68185
FBgn0042106	-4.58112	-2.76357
FBgn0042132	-1.56115	1.25383
FBgn0042132	-3.60804	1.93597
FBgn0046886	-7.08037	-1.78794
FBgn0046886	-11.9823	-1.529
FBgn0050000	-3.04457	-2.34906
FBgn0050000	-3.70281	-1.29539
FBgn0050103	-2.47363	-0.040551
FBgn0050103	-5.17344	-2.48551
FBgn0050103	-7.60259	-2.01265
FBgn0050103	-7.64238	-2.68011
FBgn0050291	-1.52754	1.47712
FBgn0050291	-3.65324	-2.64432
FBgn0050291	-5.8012	-2.44313
FBgn0051040	-2.18562	-1.85151
FBgn0051040	-2.20849	-1.04921
FBgn0051075	-1.83871	-1.87966
FBgn0051075	-2.15048	-1.32912
FBgn0051163	-1.69537	-1.10224
FBgn0051163	-2.24112	-1.49909
FBgn0051163	-4.28067	-1.2159
FBgn0051288	-1.82932	-1.03655
FBgn0051288	-4.00167	-1.16656
FBgn0051357	-2.00057	-1.34295
FBgn0051357	-4.44156	-3.34285
FBgn0051463	-1.75298	-1.15979
FBgn0051463	-2.58688	-1.21439
FBgn0051467	-3.06526	0.158921
FBgn0051467	-3.2776	-2.3942
FBgn0051467	-3.37441	-2.02347
FBgn0051522	-1.52922	0.698074
FBgn0051522	-5.57732	-2.25425
FBgn0051522	-8.14255	-1.62194
FBgn0051721	-1.51097	-0.798922
FBgn0051721	-1.75282	-1.56222
FBgn0051721	-7.33652	-1.46622
FBgn0051872	-1.92159	-3.52429
FBgn0051872	-4.86181	-2.63654
FBgn0051901	-1.6119	-1.04196
FBgn0051901	-1.86058	-5.13147
FBgn0051907	-1.8626	2.36771
FBgn0051907	-1.89597	2.24709
FBgn0051907	-2.16409	0.898616
FBgn0052036	-1.73582	-0.594827
FBgn0052036	-2.65629	-0.524454
FBgn0052036	-2.85975	-1.2814
FBgn0052036	-3.19826	-1.68463
FBgn0052036	-12.2865	-2.94679
FBgn0052227	-2.13657	-1.95131
FBgn0052227	-3.3783	-1.84662
FBgn0052227	-1.92392	0.799308
FBgn0052227	-2.0189	-1.76776
FBgn0052227	-3.62885	-1.1118
FBgn0052392	-2.52452	-1.4852
FBgn0052392	-3.033	-1.01133
FBgn0052392	-3.31615	0.457677
FBgn0052436	-4.33363	-3.60039
FBgn0052436	-6.11334	-5.27151
FBgn0052436	-9.91736	-6.1853
FBgn0052528	-1.6627	1.26652
FBgn0052528	-3.83929	2.45168
FBgn0052650	-3.43024	-1.03079
FBgn0052650	-5.61591	-1.75554
FBgn0052651	-2.47495	-2.34976
FBgn0052651	-4.50158	-1.1715
FBgn0052815	-1.62555	-2.05716
FBgn0052815	-2.97907	-2.49666
FBgn0052815	-5.18642	-0.146449
FBgn0052815	-6.98605	-0.81534
FBgn0053061	-2.6205	-1.1314
FBgn0053061	-3.68112	-1.22085
FBgn0053158	-5.59653	-1.30889
FBgn0053158	-7.36196	-1.42789
FBgn0053202	-1.54287	-6.69195
FBgn0053202	-2.45545	-6.89459
FBgn0053554	-3.02688	-1.69559
FBgn0053554	-6.27555	-1.85669
FBgn0061200	-2.239	-1.12638
FBgn0061200	-6.24015	-2.04038
FBgn0085205	-1.65096	-1.53212
FBgn0085205	-1.92395	-1.08087
FBgn0085205	-2.02337	-0.758262
FBgn0085236	-2.78655	-1.57592
FBgn0085236	-7.07492	-1.98827
FBgn0085444	-2.39997	-3.03555
FBgn0085444	-2.78781	-3.51356
FBgn0086442	-7.17661	-5.38904
FBgn0086442	-8.46459	-3.73804
FBgn0086442	-8.91949	-2.86945
FBgn0086444	-1.63668	-0.577405
FBgn0086444	-4.94498	-1.09052
FBgn0086444	-7.9998	-2.28272
FBgn0086444	-8.5339	-1.07345
FBgn0086444	-13.0176	-0.818647
FBgn0259166	-2.08187	-1.11841
FBgn0259166	-2.43084	-3.13785
FBgn0259166	-2.62933	-1.53325
FBgn0259166	-6.18899	0.221189
FBgn0259229	-1.67508	-4.27004
FBgn0259229	-4.32822	-1.15242
FBgn0259229	-7.96563	-6.13168
FBgn0259794	-1.84967	-2.07945
FBgn0259794	-2.56229	-2.07795
FBgn0259986	-2.14466	-1.33468
FBgn0259986	-7.46398	-1.96332
FBgn0260943	-3.20225	-0.936837
FBgn0260943	-3.28825	-2.29769
FBgn0260943	-4.35563	-1.78015
FBgn0260943	-6.81212	-0.670186
FBgn0260964	-2.50665	4.27177
FBgn0260964	-2.60019	2.26626
FBgn0260964	-4.32296	1.89548
FBgn0260964	-2.48578	-1.66214
FBgn0260964	-2.49913	-1.05157
FBgn0261565	-1.53834	-0.210851
FBgn0261565	-1.68993	-1.48566
FBgn0261565	-1.76184	-3.47435
FBgn0261565	-1.84866	-0.967852
FBgn0261565	-2.5854	-1.65752
FBgn0261608	-1.8314	-1.05949
FBgn0261608	-2.59714	-0.812627
FBgn0261608	-2.93789	-2.2042
FBgn0262025	-1.53297	-1.68265
FBgn0262025	-2.19795	2.06393
FBgn0262025	-2.25103	1.2921
FBgn0262357	-3.18897	-1.25244
FBgn0262357	-5.74471	-1.38555
FBgn0262614	-1.86996	-1.06995
FBgn0262614	-2.91734	-2.37211
FBgn0262614	-4.97373	0.058746
FBgn0262614	-7.20013	-1.32524
FBgn0262617	-4.07611	-2.41713
FBgn0262617	-4.8347	-2.50763
FBgn0262617	-6.72855	-0.621835
FBgn0262617	-7.50706	-1.483
FBgn0262716	-1.75482	-0.559431
FBgn0262716	-11.4207	-2.97365
FBgn0262716	-11.8063	-2.67502
FBgn0262730	-5.8593	-2.62192
FBgn0262730	-10.069	-2.98055
FBgn0263077	-1.55433	-2.52395
FBgn0263077	-7.55691	-0.395776
FBgn0263077	-8.0086	-0.384578
FBgn0263077	-8.31723	-1.17216
FBgn0263392	-1.9106	-1.94054
FBgn0263392	-4.00899	-1.27005
FBgn0263774	-3.22698	-1.56158
FBgn0263774	-3.84841	-2.65572
FBgn0263980	-3.99255	-1.24064
FBgn0263980	-4.62466	-0.2742
FBgn0263980	-4.71322	0.195546
FBgn0263980	-4.98483	-1.01758
FBgn0264006	-2.52194	-2.76993
FBgn0264006	-2.91335	-2.60254
FBgn0264006	-7.58477	-1.06366
FBgn0264006	-1.90502	-0.977219
FBgn0264006	-5.30706	0.652932
FBgn0264006	-6.18882	-1.02377
FBgn0264006	-8.25683	-1.44588
FBgn0264449	-1.55628	-1.19815
FBgn0264449	-1.71218	-1.5194
FBgn0264449	-2.02605	-1.95092
FBgn0264449	-2.05116	0.232273
FBgn0264449	-7.10871	0.176856
FBgn0264751	-4.53554	-1.44749
FBgn0264751	-7.75244	-1.42889
FBgn0264877	-2.76931	-0.260435
FBgn0264877	-3.34974	2.41211
FBgn0264877	-9.31472	1.12659
FBgn0265002	-1.73333	-1.68275
FBgn0265002	-5.76433	-3.65666
FBgn0265052	-2.9334	-0.529957
FBgn0265052	-3.77387	-1.28858
FBgn0265052	-7.30349	-1.63532
FBgn0265998	-1.86235	-2.89292
FBgn0265998	-2.06	0.704214
FBgn0265998	-3.02442	0.472309
FBgn0265998	-8.53227	-3.24437
FBgn0266053	-4.80172	-1.00521
FBgn0266053	-8.3735	-1.44615
FBgn0266717	-2.04993	-1.99514
FBgn0266717	-5.14383	-2.10443
FBgn0267336	-1.64088	-2.58367
FBgn0267336	-2.0282	-1.97037
FBgn0267336	-2.49331	-0.347116
FBgn0267487	-2.26519	-1.89912
FBgn0267487	-2.77397	-2.63957
FBgn0283478	-1.50837	-1.88782
FBgn0283478	-7.61296	-1.28682
FBgn0283499	-1.75098	-2.48422
[truncated: 3,036 more rows]
